# Supplementary material for: Data-driven RNA phenotyping captures genetically regulated dimensions of the transcriptome
Source: bioRxiv. 2026 Feb 21:2026.02.20.707100. Preprint. [Version 1] doi: 10.64898/2026.02.20.707100 (PMC12934926; doi:10.64898/2026.02.20.707100)
Supplement: Supplement 3 [file media-3.xlsx]

## Sheet: Supp Data 2 info
Supplementary Data 2. xTWAS hit and gene counts per trait per tissue for DDP, rDDP, and KDP phenotype sets
Rows are sorted by decreasing value in genes_KDP_or_rDDP, then by trait.
DDP: data-driven phenotype. rDDP: residual data-driven phenotype. KDP: knowledge-driven phenotype.
Column	Description
trait	ID for each GWAS trait from this GTEx-harmonized collection: https://zenodo.org/records/3629742#.XjCh9OF7m90
trait_name	Name of each GWAS trait
tissue	Tissue abbreviation
tissue_name	Tissue name
hits_DDP	Number of xTWAS hits for data-driven phenotypes
hits_rDDP	Number of xTWAS hits for residual data-driven phenotypes
hits_KDP	Number of xTWAS hits for knowledge-driven phenotypes
genes_DDP	Number of genes with at least one xTWAS hit for data-driven phenotypes
genes_rDDP	Number of genes with at least one xTWAS hit for residual data-driven phenotypes
genes_KDP	Number of genes with at least one xTWAS hit for knowledge-driven phenotypes
genes_KDP_or_rDDP	Number of genes with at least one xTWAS hit for KDPs or rDDPs
genes_KDP_no_rDDP	Number of genes with at least one xTWAS hit for KDPs and none for rDDPs
genes_KDP_and_rDDP	Number of genes with at least one xTWAS hit for KDPs and at least one xTWAS hit for rDDPs
genes_rDDP_no_KDP	Number of genes with at least one xTWAS hit for rDDPs and none for KDPs

## Sheet: Supp Data 2
trait	trait_name	tissue	tissue_name	hits_DDP	hits_rDDP	hits_KDP	genes_DDP	genes_rDDP	genes_KDP	genes_KDP_or_rDDP	genes_KDP_no_rDDP	genes_KDP_and_rDDP	genes_rDDP_no_KDP
UKB_50_Standing_height	Standing height	TESTIS	Testis	6269	4673	5883	2359	1806	2020	2879	1073	947	859
UKB_50_Standing_height	Standing height	THYROID	Thyroid	7009	5418	5352	2525	1925	1853	2802	877	976	949
UKB_50_Standing_height	Standing height	NERVET	Nerve_Tibial	7032	5223	5195	2560	1860	1784	2729	869	915	945
UKB_50_Standing_height	Standing height	SKINS	Skin_Sun_Exposed_Lower_leg	6220	4824	4727	2325	1763	1673	2614	851	822	941
UKB_50_Standing_height	Standing height	ADPSBQ	Adipose_Subcutaneous	6228	4729	4541	2318	1693	1604	2496	803	801	892
UKB_50_Standing_height	Standing height	SKINNS	Skin_Not_Sun_Exposed_Suprapubic	5614	4399	4277	2198	1635	1584	2462	827	757	878
UKB_50_Standing_height	Standing height	ARTTBL	Artery_Tibial	5958	4386	4195	2284	1608	1544	2390	782	762	846
UKB_50_Standing_height	Standing height	FIBRBLS	Cells_Cultured_fibroblasts	5788	4373	4268	2154	1612	1518	2378	766	752	860
UKB_50_Standing_height	Standing height	LUNG	Lung	5530	4293	4284	2200	1592	1535	2375	783	752	840
UKB_50_Standing_height	Standing height	ESPMSL	Esophagus_Muscularis	5330	4094	4085	2148	1529	1479	2302	773	706	823
UKB_50_Standing_height	Standing height	ESPMCS	Esophagus_Mucosa	5092	3998	3823	2104	1508	1465	2273	765	700	808
UKB_50_Standing_height	Standing height	MSCLSK	Muscle_Skeletal	5322	3634	3878	2067	1406	1436	2226	820	616	790
UKB_50_Standing_height	Standing height	ADPVSC	Adipose_Visceral_Omentum	4724	3773	3780	1956	1463	1396	2205	742	654	809
UKB_50_Standing_height	Standing height	BREAST	Breast_Mammary_Tissue	4611	3728	3598	1869	1435	1364	2170	735	629	806
UKB_50_Standing_height	Standing height	ARTAORT	Artery_Aorta	4678	3708	3723	1947	1424	1381	2149	725	656	768
UKB_50_Standing_height	Standing height	CLNTRN	Colon_Transverse	4539	3607	3457	1868	1390	1293	2052	662	631	759
UKB_50_Standing_height	Standing height	BRNCHA	Brain_Cerebellum	4532	3211	3209	1862	1331	1263	2017	686	577	754
UKB_50_Standing_height	Standing height	ESPGEJ	Esophagus_Gastroesophageal_Junction	4366	3283	3360	1851	1268	1273	1970	702	571	697
UKB_50_Standing_height	Standing height	PTTARY	Pituitary	4255	3308	3221	1760	1300	1220	1962	662	558	742
UKB_50_Standing_height	Standing height	CLNSGM	Colon_Sigmoid	4118	3314	3267	1745	1290	1241	1957	667	574	716
UKB_50_Standing_height	Standing height	WHLBLD	Whole_Blood	4942	3495	3139	1868	1274	1227	1954	680	547	727
UKB_50_Standing_height	Standing height	SPLEEN	Spleen	4218	3224	2957	1754	1318	1191	1941	623	568	750
UKB_50_Standing_height	Standing height	GEUVADIS	Geuvadis_LCL	3086	2481	2903	1600	1327	1165	1895	568	597	730
UKB_50_Standing_height	Standing height	HRTAA	Heart_Atrial_Appendage	3910	3072	3005	1711	1242	1188	1895	653	535	707
UKB_50_Standing_height	Standing height	BRNCHB	Brain_Cerebellar_Hemisphere	4157	2905	2739	1748	1214	1153	1861	647	506	708
UKB_50_Standing_height	Standing height	STMACH	Stomach	3720	2810	2800	1620	1168	1105	1802	634	471	697
UKB_50_Standing_height	Standing height	PRSTTE	Prostate	3531	2882	2682	1593	1167	1072	1781	614	458	709
UKB_50_Standing_height	Standing height	ADRNLG	Adrenal_Gland	3429	2634	2604	1542	1126	1068	1752	626	442	684
UKB_50_Standing_height	Standing height	PNCREAS	Pancreas	3788	2718	2765	1621	1105	1113	1720	615	498	607
UKB_50_Standing_height	Standing height	HRTLV	Heart_Left_Ventricle	3621	2659	2507	1617	1102	1044	1700	598	446	656
UKB_50_Standing_height	Standing height	BRNCTXA	Brain_Cortex	3376	2509	2350	1546	1107	994	1686	579	415	692
UKB_50_Standing_height	Standing height	BRNCDT	Brain_Caudate_basal_ganglia	3259	2330	2166	1467	1015	964	1593	578	386	629
UKB_50_Standing_height	Standing height	SNTTRM	Small_Intestine_Terminal_Ileum	2974	2346	2337	1430	1014	978	1592	578	400	614
UKB_50_Standing_height	Standing height	ARTCRN	Artery_Coronary	2901	2347	2367	1373	1014	946	1585	571	375	639
UKB_50_Standing_height	Standing height	OVARY	Ovary	2847	2448	2324	1334	1025	957	1572	547	410	615
UKB_50_Standing_height	Standing height	BRNNCC	Brain_Nucleus_accumbens_basal_ganglia	3303	2341	2130	1517	1015	938	1560	545	393	622
UKB_50_Standing_height	Standing height	BRNCTXB	Brain_Frontal_Cortex_BA9	2915	2092	1966	1387	934	886	1480	546	340	594
UKB_50_Standing_height	Standing height	LCL	Cells_EBV-transformed_lymphocytes	2766	2093	2126	1213	932	911	1478	546	365	567
GIANT_HEIGHT	Height	TESTIS	Testis	2937	2204	2737	1137	895	955	1419	524	431	464
UKB_50_Standing_height	Standing height	BRNPTM	Brain_Putamen_basal_ganglia	2890	1988	1825	1345	886	827	1403	517	310	576
UKB_50_Standing_height	Standing height	LIVER	Liver	2524	2039	1784	1220	884	811	1381	497	314	570
UKB_50_Standing_height	Standing height	UTERUS	Uterus	2247	1941	1889	1153	869	832	1380	511	321	548
UKB_50_Standing_height	Standing height	SLVRYG	Minor_Salivary_Gland	2367	1874	1913	1205	866	843	1372	506	337	529
UKB_50_Standing_height	Standing height	BRNACC	Brain_Anterior_cingulate_cortex_BA24	2563	1992	1644	1245	886	795	1371	485	310	576
GIANT_HEIGHT	Height	THYROID	Thyroid	3232	2435	2353	1242	904	862	1358	454	408	496
UKB_50_Standing_height	Standing height	BRNHPT	Brain_Hypothalamus	2647	1963	1769	1241	855	810	1350	495	315	540
UKB_50_Standing_height	Standing height	BRNHPP	Brain_Hippocampus	2458	1785	1589	1209	838	759	1327	489	270	568
GIANT_HEIGHT	Height	NERVET	Nerve_Tibial	3248	2386	2375	1281	879	860	1324	445	415	464
UKB_50_Standing_height	Standing height	VAGINA	Vagina	2218	1900	1884	1161	838	812	1316	478	334	504
GIANT_HEIGHT	Height	SKINS	Skin_Sun_Exposed_Lower_leg	2887	2187	2056	1124	842	776	1261	419	357	485
UKB_50_Standing_height	Standing height	BRNSPC	Brain_Spinal_cord_cervical_c-1	2090	1644	1504	1061	764	704	1229	465	239	525
GIANT_HEIGHT	Height	ADPSBQ	Adipose_Subcutaneous	2902	2080	2054	1138	803	792	1226	423	369	434
GIANT_HEIGHT	Height	SKINNS	Skin_Not_Sun_Exposed_Suprapubic	2539	1979	1863	1043	804	707	1169	365	342	462
GIANT_HEIGHT	Height	ARTTBL	Artery_Tibial	2789	1991	1931	1119	776	734	1166	390	344	432
GIANT_HEIGHT	Height	FIBRBLS	Cells_Cultured_fibroblasts	2744	2007	2017	1062	779	732	1159	380	352	427
GIANT_HEIGHT	Height	LUNG	Lung	2471	1896	1887	1028	735	713	1131	396	317	418
UKB_50_Standing_height	Standing height	BRNAMY	Brain_Amygdala	1958	1530	1217	1026	728	621	1120	392	229	499
GIANT_HEIGHT	Height	ESPMSL	Esophagus_Muscularis	2513	1850	1824	1071	749	685	1115	366	319	430
GIANT_HEIGHT	Height	MSCLSK	Muscle_Skeletal	2479	1610	1756	1016	655	686	1064	409	277	378
GIANT_HEIGHT	Height	ESPMCS	Esophagus_Mucosa	2334	1745	1648	998	704	661	1058	354	307	397
UKB_50_Standing_height	Standing height	BRNSNG	Brain_Substantia_nigra	1684	1326	1181	928	666	590	1050	384	206	460
GIANT_HEIGHT	Height	ARTAORT	Artery_Aorta	2206	1678	1668	947	684	634	1026	342	292	392
GIANT_HEIGHT	Height	ADPVSC	Adipose_Visceral_Omentum	2178	1695	1676	953	667	642	1022	355	287	380
GIANT_HEIGHT	Height	BREAST	Breast_Mammary_Tissue	2114	1593	1538	898	670	608	1000	330	278	392
GIANT_HEIGHT	Height	CLNTRN	Colon_Transverse	2067	1611	1507	898	664	598	987	323	275	389
GIANT_HEIGHT	Height	BRNCHA	Brain_Cerebellum	2017	1436	1350	882	657	587	978	321	266	391
GIANT_HEIGHT	Height	CLNSGM	Colon_Sigmoid	1930	1530	1514	874	611	606	951	340	266	345
GIANT_HEIGHT	Height	WHLBLD	Whole_Blood	2249	1426	1321	919	597	579	946	349	230	367
GIANT_HEIGHT	Height	ESPGEJ	Esophagus_Gastroesophageal_Junction	2037	1484	1488	893	614	571	930	316	255	359
GIANT_HEIGHT	Height	PTTARY	Pituitary	1995	1495	1394	852	623	568	927	304	264	359
GIANT_HEIGHT	Height	SPLEEN	Spleen	1901	1379	1289	855	622	539	916	294	245	377
GIANT_HEIGHT	Height	GEUVADIS	Geuvadis_LCL	1424	1089	1280	766	628	527	884	256	271	357
GIANT_HEIGHT	Height	HRTAA	Heart_Atrial_Appendage	1770	1336	1292	809	570	513	858	288	225	345
GIANT_HEIGHT	Height	BRNCHB	Brain_Cerebellar_Hemisphere	1827	1220	1140	812	544	517	854	310	207	337
UKB_50_Standing_height	Standing height	KDNCTX	Kidney_Cortex	980	942	891	646	519	464	853	334	130	389
GIANT_HEIGHT	Height	STMACH	Stomach	1682	1222	1191	767	559	492	847	288	204	355
GIANT_HEIGHT	Height	ADRNLG	Adrenal_Gland	1578	1106	1108	742	518	509	836	318	191	327
GIANT_HEIGHT	Height	PNCREAS	Pancreas	1769	1188	1172	790	542	509	831	289	220	322
GIANT_HEIGHT	Height	BRNCTXA	Brain_Cortex	1509	1064	1066	731	494	508	830	336	172	322
GIANT_HEIGHT	Height	PRSTTE	Prostate	1611	1261	1154	744	532	495	830	298	197	335
GIANT_HEIGHT	Height	HRTLV	Heart_Left_Ventricle	1651	1159	1137	765	515	497	829	314	183	332
UKB_21001_Body_mass_index_BMI	Body mass index (BMI)	TESTIS	Testis	1648	1216	1473	635	501	548	813	312	236	265
Astle_et_al_2016_Platelet_count	Platelet count	TESTIS	Testis	1630	1158	1426	654	521	525	802	281	244	277
Astle_et_al_2016_Platelet_count	Platelet count	NERVET	Nerve_Tibial	1673	1334	1227	667	504	488	769	265	223	281
UKB_21001_Body_mass_index_BMI	Body mass index (BMI)	THYROID	Thyroid	1855	1477	1215	700	527	460	764	237	223	304
Astle_et_al_2016_Platelet_count	Platelet count	THYROID	Thyroid	1727	1347	1207	679	511	467	754	243	224	287
GIANT_HEIGHT	Height	SNTTRM	Small_Intestine_Terminal_Ileum	1342	1024	959	677	484	433	749	265	168	316
GIANT_HEIGHT	Height	BRNCDT	Brain_Caudate_basal_ganglia	1447	1002	906	693	479	438	748	269	169	310
GIANT_HEIGHT	Height	OVARY	Ovary	1314	1084	997	634	468	452	739	271	181	287
GIANT_HEIGHT	Height	ARTCRN	Artery_Coronary	1350	1032	1022	664	464	451	737	273	178	286
GIANT_HEIGHT	Height	BRNNCC	Brain_Nucleus_accumbens_basal_ganglia	1463	997	914	696	460	429	733	273	156	304
UKB_21001_Body_mass_index_BMI	Body mass index (BMI)	NERVET	Nerve_Tibial	1750	1316	1137	666	500	450	731	231	219	281
Astle_et_al_2016_Reticulocyte_count	Reticulocyte count	TESTIS	Testis	1439	1144	1516	567	456	515	727	271	244	212
UKB_21001_Body_mass_index_BMI	Body mass index (BMI)	SKINS	Skin_Sun_Exposed_Lower_leg	1676	1248	1136	647	488	441	718	230	211	277
Astle_et_al_2016_Platelet_count	Platelet count	SKINS	Skin_Sun_Exposed_Lower_leg	1602	1281	1119	640	483	446	717	234	212	271
Astle_et_al_2016_Reticulocyte_count	Reticulocyte count	THYROID	Thyroid	1588	1335	1385	619	492	469	713	221	248	244
Astle_et_al_2016_High_light_scatter_reticulocyte_count	High light scatter reticulocyte count	TESTIS	Testis	1391	1057	1453	558	438	491	706	268	223	215
Astle_et_al_2016_Platelet_count	Platelet count	LUNG	Lung	1380	1110	1052	597	471	434	701	230	204	267
Astle_et_al_2016_Platelet_count	Platelet count	ADPSBQ	Adipose_Subcutaneous	1569	1199	1118	626	476	428	697	221	207	269
GIANT_HEIGHT	Height	LCL	Cells_EBV-transformed_lymphocytes	1231	844	906	583	425	420	697	272	148	277
Astle_et_al_2016_Reticulocyte_count	Reticulocyte count	NERVET	Nerve_Tibial	1593	1222	1426	607	462	486	689	227	259	203
Astle_et_al_2016_Red_blood_cell_count	Red blood cell count	TESTIS	Testis	1376	1080	1487	511	429	482	686	257	225	204
Astle_et_al_2016_Platelet_count	Platelet count	SKINNS	Skin_Not_Sun_Exposed_Suprapubic	1392	1178	1016	584	464	425	685	221	204	260
UKB_21001_Body_mass_index_BMI	Body mass index (BMI)	ADPSBQ	Adipose_Subcutaneous	1575	1213	976	624	461	415	685	224	191	270
Astle_et_al_2016_Eosinophil_counts	Eosinophil counts	THYROID	Thyroid	1587	1360	1411	573	470	453	677	207	246	224
Astle_et_al_2016_Platelet_count	Platelet count	ESPMSL	Esophagus_Muscularis	1385	1089	1037	580	431	433	668	237	196	235
Astle_et_al_2016_High_light_scatter_reticulocyte_count	High light scatter reticulocyte count	THYROID	Thyroid	1449	1179	1215	600	455	428	665	210	218	237
GIANT_HEIGHT	Height	BRNCTXB	Brain_Frontal_Cortex_BA9	1302	877	833	643	418	398	665	247	151	267
Astle_et_al_2016_Sum_eosinophil_basophil_counts	Sum eosinophil basophil counts	THYROID	Thyroid	1572	1334	1402	558	455	441	660	205	236	219
Astle_et_al_2016_Reticulocyte_count	Reticulocyte count	ADPSBQ	Adipose_Subcutaneous	1450	1211	1271	590	430	444	656	226	218	212
Astle_et_al_2016_Red_blood_cell_count	Red blood cell count	THYROID	Thyroid	1515	1246	1250	553	439	435	653	214	221	218
Astle_et_al_2016_Monocyte_count	Monocyte count	TESTIS	Testis	1355	1055	1277	540	394	457	652	258	199	195
Astle_et_al_2016_Eosinophil_counts	Eosinophil counts	TESTIS	Testis	1522	1198	1534	561	432	464	651	219	245	187
UKB_23099_Body_fat_percentage	Body fat percentage	NERVET	Nerve_Tibial	1426	1140	927	543	437	392	645	208	184	253
GIANT_HEIGHT	Height	UTERUS	Uterus	1021	877	800	562	409	369	642	233	136	273
Astle_et_al_2016_Reticulocyte_count	Reticulocyte count	LUNG	Lung	1259	1138	1199	515	418	426	641	223	203	215
UKB_21001_Body_mass_index_BMI	Body mass index (BMI)	ARTTBL	Artery_Tibial	1547	1166	918	607	444	372	640	196	176	268
Astle_et_al_2016_Platelet_count	Platelet count	ADPVSC	Adipose_Visceral_Omentum	1186	996	952	517	425	392	639	214	178	247
UKB_23099_Body_fat_percentage	Body fat percentage	TESTIS	Testis	1310	1027	1125	513	395	435	639	244	191	204
Astle_et_al_2016_Platelet_count	Platelet count	ARTTBL	Artery_Tibial	1480	1121	1009	582	432	396	636	204	192	240
Astle_et_al_2016_White_blood_cell_count	White blood cell count	TESTIS	Testis	1419	1182	1440	505	410	444	636	226	218	192
GIANT_HEIGHT	Height	LIVER	Liver	1107	892	737	561	423	346	636	213	133	290
UKB_21001_Body_mass_index_BMI	Body mass index (BMI)	FIBRBLS	Cells_Cultured_fibroblasts	1541	1162	946	598	419	397	636	217	180	239
Astle_et_al_2016_Platelet_count	Platelet count	ESPMCS	Esophagus_Mucosa	1252	1009	926	528	410	392	635	225	167	243
Astle_et_al_2016_Reticulocyte_count	Reticulocyte count	SKINS	Skin_Sun_Exposed_Lower_leg	1466	1179	1334	572	439	431	635	196	235	204
UKB_21001_Body_mass_index_BMI	Body mass index (BMI)	MSCLSK	Muscle_Skeletal	1440	1024	871	551	413	382	634	221	161	252
UKB_21001_Body_mass_index_BMI	Body mass index (BMI)	SKINNS	Skin_Not_Sun_Exposed_Suprapubic	1451	1124	961	596	422	393	633	211	182	240
Astle_et_al_2016_High_light_scatter_reticulocyte_count	High light scatter reticulocyte count	NERVET	Nerve_Tibial	1375	1039	1216	542	410	441	631	221	220	190
Astle_et_al_2016_Red_blood_cell_count	Red blood cell count	NERVET	Nerve_Tibial	1481	1158	1195	532	417	413	631	214	199	218
Astle_et_al_2016_Sum_eosinophil_basophil_counts	Sum eosinophil basophil counts	TESTIS	Testis	1496	1173	1524	546	420	450	630	210	240	180
Astle_et_al_2016_White_blood_cell_count	White blood cell count	THYROID	Thyroid	1534	1302	1357	552	439	425	630	191	234	205
Astle_et_al_2016_Eosinophil_counts	Eosinophil counts	NERVET	Nerve_Tibial	1515	1302	1292	576	461	407	628	167	240	221
GIANT_HEIGHT	Height	VAGINA	Vagina	1021	825	805	584	390	375	628	238	137	253
Astle_et_al_2016_Lymphocyte_counts	Lymphocyte counts	TESTIS	Testis	1362	1123	1364	513	413	432	627	214	218	195
Astle_et_al_2016_Red_blood_cell_count	Red blood cell count	SKINS	Skin_Sun_Exposed_Lower_leg	1400	1133	1194	542	430	419	627	197	222	208
UKB_21001_Body_mass_index_BMI	Body mass index (BMI)	ESPMSL	Esophagus_Muscularis	1404	1083	868	567	419	381	626	207	174	245
Astle_et_al_2016_Monocyte_count	Monocyte count	THYROID	Thyroid	1467	1206	1151	577	419	419	625	206	213	206
Astle_et_al_2016_Platelet_count	Platelet count	FIBRBLS	Cells_Cultured_fibroblasts	1455	1035	990	551	412	399	625	213	186	226
Astle_et_al_2016_Lymphocyte_counts	Lymphocyte counts	THYROID	Thyroid	1563	1286	1296	566	446	405	624	178	227	219
GIANT_HEIGHT	Height	SLVRYG	Minor_Salivary_Gland	1075	796	835	575	387	371	624	237	134	253
Astle_et_al_2016_Eosinophil_counts	Eosinophil counts	SKINS	Skin_Sun_Exposed_Lower_leg	1440	1236	1347	536	421	426	623	202	224	197
UKB_21001_Body_mass_index_BMI	Body mass index (BMI)	LUNG	Lung	1377	1127	976	572	409	386	623	214	172	237
Astle_et_al_2016_High_light_scatter_reticulocyte_count	High light scatter reticulocyte count	ADPSBQ	Adipose_Subcutaneous	1319	1023	1158	536	388	420	619	231	189	199
UKB_23099_Body_fat_percentage	Body fat percentage	THYROID	Thyroid	1501	1221	935	563	431	377	619	188	189	242
Astle_et_al_2016_Platelet_count	Platelet count	CLNTRN	Colon_Transverse	1157	947	883	505	412	364	618	206	158	254
Astle_et_al_2016_Platelet_count	Platelet count	BREAST	Breast_Mammary_Tissue	1151	889	872	500	392	387	617	225	162	230
Astle_et_al_2016_Platelet_count	Platelet count	MSCLSK	Muscle_Skeletal	1349	1078	963	536	399	379	616	217	162	237
Astle_et_al_2016_Sum_eosinophil_basophil_counts	Sum eosinophil basophil counts	NERVET	Nerve_Tibial	1535	1297	1299	565	459	393	613	154	239	220
GIANT_HEIGHT	Height	BRNPTM	Brain_Putamen_basal_ganglia	1268	827	737	634	388	358	612	224	134	254
Astle_et_al_2016_Platelet_count	Platelet count	SPLEEN	Spleen	1157	873	790	505	377	383	611	234	149	228
GIANT_HEIGHT	Height	BRNHPT	Brain_Hypothalamus	1207	830	721	597	407	345	609	202	143	264
Astle_et_al_2016_Reticulocyte_count	Reticulocyte count	SKINNS	Skin_Not_Sun_Exposed_Suprapubic	1286	1085	1206	532	398	416	608	210	206	192
UKB_21001_Body_mass_index_BMI	Body mass index (BMI)	ESPMCS	Esophagus_Mucosa	1321	1049	858	540	400	376	607	207	169	231
Astle_et_al_2016_Red_blood_cell_count	Red blood cell count	ADPSBQ	Adipose_Subcutaneous	1387	1110	1115	528	409	394	606	197	197	212
UKB_23099_Body_fat_percentage	Body fat percentage	SKINS	Skin_Sun_Exposed_Lower_leg	1348	952	900	528	400	364	606	206	158	242
Astle_et_al_2016_Monocyte_count	Monocyte count	NERVET	Nerve_Tibial	1394	1152	1133	537	414	405	605	191	214	200
Astle_et_al_2016_Platelet_count	Platelet count	ARTAORT	Artery_Aorta	1135	985	855	497	395	371	605	210	161	234
Astle_et_al_2016_High_light_scatter_reticulocyte_count	High light scatter reticulocyte count	SKINS	Skin_Sun_Exposed_Lower_leg	1359	1013	1183	554	406	399	604	198	201	205
Astle_et_al_2016_Platelet_count	Platelet count	WHLBLD	Whole_Blood	1335	998	922	499	386	387	604	218	169	217
Astle_et_al_2016_Platelet_count	Platelet count	BRNCHA	Brain_Cerebellum	1154	802	930	487	387	378	603	216	162	225
UKB_21001_Body_mass_index_BMI	Body mass index (BMI)	CLNTRN	Colon_Transverse	1287	1039	867	539	391	372	602	211	161	230
Astle_et_al_2016_Monocyte_count	Monocyte count	SKINS	Skin_Sun_Exposed_Lower_leg	1258	1120	1046	532	409	389	601	192	197	212
Astle_et_al_2016_Sum_eosinophil_basophil_counts	Sum eosinophil basophil counts	SKINS	Skin_Sun_Exposed_Lower_leg	1455	1223	1340	535	410	409	601	191	218	192
Astle_et_al_2016_High_light_scatter_reticulocyte_count	High light scatter reticulocyte count	LUNG	Lung	1157	964	1042	498	373	399	600	227	172	201
Astle_et_al_2016_Eosinophil_counts	Eosinophil counts	SKINNS	Skin_Not_Sun_Exposed_Suprapubic	1300	1181	1189	487	423	392	598	175	217	206
Astle_et_al_2016_Eosinophil_counts	Eosinophil counts	ADPSBQ	Adipose_Subcutaneous	1484	1300	1234	552	433	393	596	163	230	203
Astle_et_al_2016_Red_blood_cell_count	Red blood cell count	SKINNS	Skin_Not_Sun_Exposed_Suprapubic	1243	989	1070	504	381	397	595	214	183	198
GIANT_HEIGHT	Height	BRNACC	Brain_Anterior_cingulate_cortex_BA24	1106	854	646	580	402	323	593	191	132	270
UKB_21001_Body_mass_index_BMI	Body mass index (BMI)	ADPVSC	Adipose_Visceral_Omentum	1247	994	809	535	391	358	592	201	157	234
Astle_et_al_2016_Reticulocyte_count	Reticulocyte count	ESPMCS	Esophagus_Mucosa	1222	1045	1115	510	392	390	587	195	195	197
Astle_et_al_2016_Lymphocyte_counts	Lymphocyte counts	NERVET	Nerve_Tibial	1467	1175	1215	541	410	394	585	175	219	191
Astle_et_al_2016_Reticulocyte_count	Reticulocyte count	ESPMSL	Esophagus_Muscularis	1301	1083	1158	534	401	395	585	184	211	190
Astle_et_al_2016_Eosinophil_counts	Eosinophil counts	LUNG	Lung	1324	1219	1275	520	404	394	583	179	215	189
Astle_et_al_2016_Reticulocyte_count	Reticulocyte count	ARTTBL	Artery_Tibial	1368	1060	1062	525	398	386	583	185	201	197
GIANT_HEIGHT	Height	BRNHPP	Brain_Hippocampus	1056	720	666	540	357	337	583	226	111	246
UKB_21001_Body_mass_index_BMI	Body mass index (BMI)	BRNCHA	Brain_Cerebellum	1267	893	863	537	382	354	583	201	153	229
Astle_et_al_2016_Monocyte_count	Monocyte count	LUNG	Lung	1176	1090	985	493	397	367	582	185	182	215
Astle_et_al_2016_Lymphocyte_counts	Lymphocyte counts	ADPSBQ	Adipose_Subcutaneous	1395	1182	1161	504	391	384	580	189	195	196
Astle_et_al_2016_White_blood_cell_count	White blood cell count	SKINS	Skin_Sun_Exposed_Lower_leg	1386	1205	1236	500	411	379	578	167	212	199
Astle_et_al_2016_Red_blood_cell_count	Red blood cell count	LUNG	Lung	1180	978	1105	480	359	392	573	214	178	181
Astle_et_al_2016_Reticulocyte_count	Reticulocyte count	WHLBLD	Whole_Blood	1273	1016	1057	488	362	397	573	211	186	176
Astle_et_al_2016_Sum_eosinophil_basophil_counts	Sum eosinophil basophil counts	ADPSBQ	Adipose_Subcutaneous	1470	1279	1217	528	420	373	573	153	220	200
UKB_23099_Body_fat_percentage	Body fat percentage	ADPSBQ	Adipose_Subcutaneous	1290	986	759	514	377	354	573	196	158	219
UKB_21001_Body_mass_index_BMI	Body mass index (BMI)	BREAST	Breast_Mammary_Tissue	1265	938	770	542	382	345	572	190	155	227
Astle_et_al_2016_Platelet_count	Platelet count	ESPGEJ	Esophagus_Gastroesophageal_Junction	1101	868	778	482	374	347	571	197	150	224
Astle_et_al_2016_Sum_eosinophil_basophil_counts	Sum eosinophil basophil counts	SKINNS	Skin_Not_Sun_Exposed_Suprapubic	1304	1156	1194	477	403	378	571	168	210	193
UKB_23099_Body_fat_percentage	Body fat percentage	ARTTBL	Artery_Tibial	1242	974	784	507	378	344	571	193	151	227
Astle_et_al_2016_High_light_scatter_reticulocyte_count	High light scatter reticulocyte count	SKINNS	Skin_Not_Sun_Exposed_Suprapubic	1171	962	1025	504	386	373	570	184	189	197
Astle_et_al_2016_Reticulocyte_count	Reticulocyte count	ADPVSC	Adipose_Visceral_Omentum	1175	962	1025	493	371	380	569	198	182	189
Astle_et_al_2016_Red_blood_cell_count	Red blood cell count	FIBRBLS	Cells_Cultured_fibroblasts	1215	953	974	479	379	371	568	189	182	197
GIANT_HEIGHT	Height	BRNSPC	Brain_Spinal_cord_cervical_c-1	931	656	644	526	345	324	568	223	101	244
Astle_et_al_2016_White_blood_cell_count	White blood cell count	NERVET	Nerve_Tibial	1482	1185	1285	534	392	386	567	175	211	181
Astle_et_al_2016_Eosinophil_counts	Eosinophil counts	ESPMCS	Esophagus_Mucosa	1184	1084	1139	473	375	372	565	190	182	193
Astle_et_al_2016_Reticulocyte_count	Reticulocyte count	CLNTRN	Colon_Transverse	1139	996	1048	497	371	373	565	194	179	192
Astle_et_al_2016_Monocyte_count	Monocyte count	ADPSBQ	Adipose_Subcutaneous	1313	1063	1013	513	390	379	564	174	205	185
Astle_et_al_2016_Lymphocyte_counts	Lymphocyte counts	SKINS	Skin_Sun_Exposed_Lower_leg	1376	1119	1163	516	406	362	563	157	205	201
UKB_21001_Body_mass_index_BMI	Body mass index (BMI)	ARTAORT	Artery_Aorta	1193	929	769	510	377	337	563	186	151	226
Astle_et_al_2016_Platelet_count	Platelet count	CLNSGM	Colon_Sigmoid	1079	866	795	465	378	336	562	184	152	226
UKB_21001_Body_mass_index_BMI	Body mass index (BMI)	SPLEEN	Spleen	1114	874	741	490	379	327	560	181	146	233
Astle_et_al_2016_White_blood_cell_count	White blood cell count	ADPSBQ	Adipose_Subcutaneous	1426	1170	1186	518	391	371	559	168	203	188
Astle_et_al_2016_High_light_scatter_reticulocyte_count	High light scatter reticulocyte count	ADPVSC	Adipose_Visceral_Omentum	1070	859	961	465	354	361	555	201	160	194
Astle_et_al_2016_Red_blood_cell_count	Red blood cell count	ADPVSC	Adipose_Visceral_Omentum	1058	913	926	442	364	341	555	191	150	214
Astle_et_al_2016_High_light_scatter_reticulocyte_count	High light scatter reticulocyte count	ARTTBL	Artery_Tibial	1200	949	941	496	376	352	553	177	175	201
Astle_et_al_2016_Red_blood_cell_count	Red blood cell count	ESPMCS	Esophagus_Mucosa	1151	927	995	478	362	360	553	191	169	193
Astle_et_al_2016_Reticulocyte_count	Reticulocyte count	BREAST	Breast_Mammary_Tissue	1100	949	1009	481	368	361	553	185	176	192
UKB_21001_Body_mass_index_BMI	Body mass index (BMI)	CLNSGM	Colon_Sigmoid	1090	791	721	489	340	329	552	212	117	223
Astle_et_al_2016_Red_blood_cell_count	Red blood cell count	ESPMSL	Esophagus_Muscularis	1220	964	996	497	364	345	551	187	158	206
Astle_et_al_2016_Reticulocyte_count	Reticulocyte count	FIBRBLS	Cells_Cultured_fibroblasts	1323	1008	1030	493	372	371	551	179	192	180
Astle_et_al_2016_White_blood_cell_count	White blood cell count	SKINNS	Skin_Not_Sun_Exposed_Suprapubic	1272	1171	1135	478	395	345	551	156	189	206
Astle_et_al_2016_Eosinophil_counts	Eosinophil counts	ADPVSC	Adipose_Visceral_Omentum	1208	1086	1114	468	377	362	550	173	189	188
Astle_et_al_2016_Sum_eosinophil_basophil_counts	Sum eosinophil basophil counts	LUNG	Lung	1343	1197	1248	511	391	368	550	159	209	182
Astle_et_al_2016_Eosinophil_counts	Eosinophil counts	ESPMSL	Esophagus_Muscularis	1322	1098	1128	516	383	354	549	166	188	195
UKB_21001_Body_mass_index_BMI	Body mass index (BMI)	PTTARY	Pituitary	1103	778	770	458	351	330	548	197	133	218
Astle_et_al_2016_Platelet_count	Platelet count	HRTAA	Heart_Atrial_Appendage	1005	827	793	466	349	341	546	197	144	205
Astle_et_al_2016_Reticulocyte_count	Reticulocyte count	MSCLSK	Muscle_Skeletal	1341	984	1062	492	350	373	546	196	177	173
Astle_et_al_2016_High_light_scatter_reticulocyte_count	High light scatter reticulocyte count	ESPMCS	Esophagus_Mucosa	1115	925	997	477	354	354	545	191	163	191
Astle_et_al_2016_White_blood_cell_count	White blood cell count	LUNG	Lung	1244	1199	1182	477	394	358	545	151	207	187
Astle_et_al_2016_High_light_scatter_reticulocyte_count	High light scatter reticulocyte count	ESPMSL	Esophagus_Muscularis	1156	942	1020	481	365	360	544	179	181	184
Astle_et_al_2016_Monocyte_count	Monocyte count	ESPMCS	Esophagus_Mucosa	1039	941	930	457	365	337	544	179	158	207
Astle_et_al_2016_Lymphocyte_counts	Lymphocyte counts	LUNG	Lung	1196	1092	1158	477	370	366	543	173	193	177
Astle_et_al_2016_Eosinophil_counts	Eosinophil counts	FIBRBLS	Cells_Cultured_fibroblasts	1313	1055	1064	490	375	348	541	166	182	193
Astle_et_al_2016_Red_blood_cell_count	Red blood cell count	MSCLSK	Muscle_Skeletal	1322	945	983	509	334	365	541	207	158	176
Astle_et_al_2016_Platelet_count	Platelet count	GEUVADIS	Geuvadis_LCL	840	657	733	456	372	334	538	166	168	204
Astle_et_al_2016_Lymphocyte_counts	Lymphocyte counts	WHLBLD	Whole_Blood	1185	1057	994	459	371	346	537	166	180	191
Astle_et_al_2016_Eosinophil_counts	Eosinophil counts	WHLBLD	Whole_Blood	1219	1055	1020	447	340	366	536	196	170	170
Astle_et_al_2016_Monocyte_count	Monocyte count	SKINNS	Skin_Not_Sun_Exposed_Suprapubic	1118	1021	933	461	374	334	536	162	172	202
UKB_21001_Body_mass_index_BMI	Body mass index (BMI)	ESPGEJ	Esophagus_Gastroesophageal_Junction	1113	823	675	487	350	309	536	186	123	227
UKB_23099_Body_fat_percentage	Body fat percentage	FIBRBLS	Cells_Cultured_fibroblasts	1256	966	718	515	373	319	536	163	156	217
Astle_et_al_2016_Lymphocyte_counts	Lymphocyte counts	ESPMCS	Esophagus_Mucosa	1075	925	1011	438	355	357	535	180	177	178
Astle_et_al_2016_Monocyte_count	Monocyte count	ARTTBL	Artery_Tibial	1168	1001	853	488	379	325	535	156	169	210
Astle_et_al_2016_Reticulocyte_count	Reticulocyte count	SPLEEN	Spleen	1044	940	897	452	355	351	535	180	171	184
Astle_et_al_2016_High_light_scatter_reticulocyte_count	High light scatter reticulocyte count	FIBRBLS	Cells_Cultured_fibroblasts	1228	898	960	464	342	362	531	189	173	169
Astle_et_al_2016_Platelet_count	Platelet count	PTTARY	Pituitary	1007	776	781	448	346	322	531	185	137	209
Astle_et_al_2016_Sum_eosinophil_basophil_counts	Sum eosinophil basophil counts	ESPMCS	Esophagus_Mucosa	1179	1058	1125	456	353	355	531	178	177	176
UKB_23099_Body_fat_percentage	Body fat percentage	ESPMSL	Esophagus_Muscularis	1137	919	696	469	361	313	531	170	143	218
Astle_et_al_2016_Eosinophil_counts	Eosinophil counts	GEUVADIS	Geuvadis_LCL	896	767	909	441	359	340	530	171	169	190
UKB_21001_Body_mass_index_BMI	Body mass index (BMI)	WHLBLD	Whole_Blood	1320	934	806	497	343	341	530	187	154	189
Astle_et_al_2016_Red_blood_cell_count	Red blood cell count	WHLBLD	Whole_Blood	1179	929	848	445	350	333	529	179	154	196
Astle_et_al_2016_Eosinophil_counts	Eosinophil counts	ARTTBL	Artery_Tibial	1334	1126	1084	488	385	331	528	143	188	197
Astle_et_al_2016_High_light_scatter_reticulocyte_count	High light scatter reticulocyte count	WHLBLD	Whole_Blood	1214	876	891	470	333	353	528	195	158	175
UKB_21001_Body_mass_index_BMI	Body mass index (BMI)	BRNCHB	Brain_Cerebellar_Hemisphere	1146	821	770	473	350	324	528	178	146	204
Astle_et_al_2016_Monocyte_count	Monocyte count	ADPVSC	Adipose_Visceral_Omentum	1034	883	892	464	332	354	526	194	160	172
Astle_et_al_2016_Sum_eosinophil_basophil_counts	Sum eosinophil basophil counts	ADPVSC	Adipose_Visceral_Omentum	1195	1072	1104	449	362	349	526	164	185	177
Astle_et_al_2016_Reticulocyte_count	Reticulocyte count	ESPGEJ	Esophagus_Gastroesophageal_Junction	1045	880	953	435	334	349	524	190	159	175
Astle_et_al_2016_Sum_eosinophil_basophil_counts	Sum eosinophil basophil counts	ESPMSL	Esophagus_Muscularis	1345	1086	1112	511	370	343	524	154	189	181
Astle_et_al_2016_Sum_eosinophil_basophil_counts	Sum eosinophil basophil counts	FIBRBLS	Cells_Cultured_fibroblasts	1326	1048	1054	477	357	340	524	167	173	184
Astle_et_al_2016_High_light_scatter_reticulocyte_count	High light scatter reticulocyte count	MSCLSK	Muscle_Skeletal	1240	862	969	477	324	350	523	199	151	173
Astle_et_al_2016_Monocyte_count	Monocyte count	WHLBLD	Whole_Blood	1119	997	841	449	347	334	523	176	158	189
Astle_et_al_2016_Myeloid_white_cell_count	Myeloid white cell count	TESTIS	Testis	1140	952	1173	420	335	363	522	187	176	159
Astle_et_al_2016_Red_blood_cell_count	Red blood cell count	ARTTBL	Artery_Tibial	1272	937	919	481	350	334	522	172	162	188
Astle_et_al_2016_Eosinophil_counts	Eosinophil counts	SPLEEN	Spleen	1091	975	925	416	349	346	521	172	174	175
Astle_et_al_2016_High_light_scatter_reticulocyte_count	High light scatter reticulocyte count	BREAST	Breast_Mammary_Tissue	993	800	899	465	344	332	521	177	155	189
Astle_et_al_2016_Monocyte_count	Monocyte count	ESPMSL	Esophagus_Muscularis	1137	938	896	476	340	352	521	181	171	169
Astle_et_al_2016_Sum_eosinophil_basophil_counts	Sum eosinophil basophil counts	GEUVADIS	Geuvadis_LCL	896	760	904	424	350	336	520	170	166	184
Astle_et_al_2016_Platelet_count	Platelet count	STMACH	Stomach	935	780	701	448	338	310	519	181	129	209
Astle_et_al_2016_High_light_scatter_reticulocyte_count	High light scatter reticulocyte count	CLNTRN	Colon_Transverse	973	842	909	446	332	339	517	185	154	178
Astle_et_al_2016_Reticulocyte_count	Reticulocyte count	ARTAORT	Artery_Aorta	1086	870	939	457	330	359	517	187	172	158
Astle_et_al_2016_High_light_scatter_reticulocyte_count	High light scatter reticulocyte count	SPLEEN	Spleen	959	819	768	424	343	319	516	173	146	197
UKB_23099_Body_fat_percentage	Body fat percentage	SKINNS	Skin_Not_Sun_Exposed_Suprapubic	1152	835	771	474	335	325	516	181	144	191
Astle_et_al_2016_Reticulocyte_count	Reticulocyte count	CLNSGM	Colon_Sigmoid	980	908	936	433	329	343	515	186	157	172
Astle_et_al_2016_Sum_eosinophil_basophil_counts	Sum eosinophil basophil counts	ARTTBL	Artery_Tibial	1340	1127	1055	476	379	320	514	135	185	194
UKB_21001_Body_mass_index_BMI	Body mass index (BMI)	GEUVADIS	Geuvadis_LCL	773	601	605	430	341	294	514	173	121	220
UKB_21001_Body_mass_index_BMI	Body mass index (BMI)	PNCREAS	Pancreas	1053	770	666	465	349	305	514	165	140	209
Astle_et_al_2016_Lymphocyte_counts	Lymphocyte counts	ESPMSL	Esophagus_Muscularis	1233	1027	1014	466	356	329	513	157	172	184
Astle_et_al_2016_White_blood_cell_count	White blood cell count	ADPVSC	Adipose_Visceral_Omentum	1157	993	1098	438	347	341	511	164	177	170
UKB_23099_Body_fat_percentage	Body fat percentage	LUNG	Lung	1120	898	790	452	342	318	511	169	149	193
Astle_et_al_2016_Lymphocyte_counts	Lymphocyte counts	SKINNS	Skin_Not_Sun_Exposed_Suprapubic	1197	1011	1086	468	354	345	510	156	189	165
UKB_21001_Body_mass_index_BMI	Body mass index (BMI)	STMACH	Stomach	1053	827	650	448	338	296	510	172	124	214
Astle_et_al_2016_Lymphocyte_counts	Lymphocyte counts	ADPVSC	Adipose_Visceral_Omentum	1118	939	1001	446	343	331	509	166	165	178
Astle_et_al_2016_Myeloid_white_cell_count	Myeloid white cell count	THYROID	Thyroid	1175	1014	1084	417	341	349	509	168	181	160
GIANT_HEIGHT	Height	BRNAMY	Brain_Amygdala	885	637	503	497	320	266	509	189	77	243
Astle_et_al_2016_Eosinophil_counts	Eosinophil counts	BREAST	Breast_Mammary_Tissue	1184	1009	1072	479	341	336	508	167	169	172
Astle_et_al_2016_Lymphocyte_counts	Lymphocyte counts	ARTTBL	Artery_Tibial	1310	1044	918	467	353	328	507	154	174	179
Astle_et_al_2016_White_blood_cell_count	White blood cell count	ESPMCS	Esophagus_Mucosa	1146	1009	1059	461	346	332	507	161	171	175
UKB_23099_Body_fat_percentage	Body fat percentage	ESPMCS	Esophagus_Mucosa	1072	833	700	457	316	324	507	191	133	183
Astle_et_al_2016_Platelet_count	Platelet count	ADRNLG	Adrenal_Gland	916	734	657	427	349	292	506	157	135	214
UKB_21001_Body_mass_index_BMI	Body mass index (BMI)	HRTAA	Heart_Atrial_Appendage	1079	767	648	489	327	300	506	179	121	206
Astle_et_al_2016_Eosinophil_counts	Eosinophil counts	MSCLSK	Muscle_Skeletal	1309	979	1016	502	338	324	505	167	157	181
Astle_et_al_2016_Sum_eosinophil_basophil_counts	Sum eosinophil basophil counts	WHLBLD	Whole_Blood	1197	1012	992	436	325	341	505	180	161	164
UKB_23099_Body_fat_percentage	Body fat percentage	ADPVSC	Adipose_Visceral_Omentum	1021	839	645	441	347	285	505	158	127	220
Astle_et_al_2016_Eosinophil_counts	Eosinophil counts	CLNTRN	Colon_Transverse	1082	979	1042	441	346	308	504	158	150	196
Astle_et_al_2016_Platelet_count	Platelet count	BRNCHB	Brain_Cerebellar_Hemisphere	1028	727	802	445	331	329	504	173	156	175
Astle_et_al_2016_Red_blood_cell_count	Red blood cell count	BREAST	Breast_Mammary_Tissue	1074	829	930	467	325	340	503	178	162	163
Astle_et_al_2016_Reticulocyte_count	Reticulocyte count	GEUVADIS	Geuvadis_LCL	924	771	858	447	368	304	502	134	170	198
UKB_23099_Body_fat_percentage	Body fat percentage	MSCLSK	Muscle_Skeletal	1136	764	677	459	302	318	502	200	118	184
Astle_et_al_2016_Platelet_count	Platelet count	HRTLV	Heart_Left_Ventricle	907	726	650	432	325	302	501	176	126	199
Astle_et_al_2016_Red_blood_cell_count	Red blood cell count	SPLEEN	Spleen	1000	812	843	449	326	326	501	175	151	175
Astle_et_al_2016_Sum_eosinophil_basophil_counts	Sum eosinophil basophil counts	BREAST	Breast_Mammary_Tissue	1203	996	1077	480	339	331	501	162	169	170
Astle_et_al_2016_White_blood_cell_count	White blood cell count	WHLBLD	Whole_Blood	1256	1072	973	460	356	326	501	145	181	175
Astle_et_al_2016_Red_blood_cell_count	Red blood cell count	CLNTRN	Colon_Transverse	1053	850	937	450	324	326	500	176	150	174
Astle_et_al_2016_Sum_basophil_neutrophil_counts	Sum basophil neutrophil counts	TESTIS	Testis	1067	899	1123	388	320	343	500	180	163	157
Astle_et_al_2016_Sum_basophil_neutrophil_counts	Sum basophil neutrophil counts	THYROID	Thyroid	1131	971	1062	415	336	337	500	164	173	163
Astle_et_al_2016_White_blood_cell_count	White blood cell count	FIBRBLS	Cells_Cultured_fibroblasts	1184	889	983	456	326	335	500	174	161	165
Astle_et_al_2016_High_light_scatter_reticulocyte_count	High light scatter reticulocyte count	ARTAORT	Artery_Aorta	926	782	832	423	321	330	499	178	152	169
Astle_et_al_2016_Red_blood_cell_count	Red blood cell count	BRNCHA	Brain_Cerebellum	1104	835	947	437	334	331	499	165	166	168
UKB_23099_Body_fat_percentage	Body fat percentage	BRNCHA	Brain_Cerebellum	982	741	676	431	316	299	498	182	117	199
Astle_et_al_2016_Monocyte_count	Monocyte count	SPLEEN	Spleen	958	889	700	435	342	302	497	155	147	195
Astle_et_al_2016_Neutrophil_count	Neutrophil count	TESTIS	Testis	1069	884	1132	391	313	348	497	184	164	149
Astle_et_al_2016_Platelet_count	Platelet count	PNCREAS	Pancreas	913	638	690	425	294	315	497	203	112	182
Astle_et_al_2016_Reticulocyte_count	Reticulocyte count	PTTARY	Pituitary	940	778	911	416	323	329	497	174	155	168
Astle_et_al_2016_White_blood_cell_count	White blood cell count	ARTTBL	Artery_Tibial	1281	1111	1000	455	366	310	497	131	179	187
Astle_et_al_2016_Granulocyte_count	Granulocyte count	THYROID	Thyroid	1138	984	1047	410	337	335	496	159	176	161
Astle_et_al_2016_Lymphocyte_counts	Lymphocyte counts	MSCLSK	Muscle_Skeletal	1174	914	924	459	326	338	496	170	168	158
Astle_et_al_2016_Red_blood_cell_count	Red blood cell count	PTTARY	Pituitary	962	778	856	393	331	314	496	165	149	182
Astle_et_al_2016_Red_blood_cell_count	Red blood cell count	ARTAORT	Artery_Aorta	954	842	811	401	339	304	495	156	148	191
Astle_et_al_2016_Red_blood_cell_count	Red blood cell count	ESPGEJ	Esophagus_Gastroesophageal_Junction	980	789	863	414	316	307	495	179	128	188
Astle_et_al_2016_Reticulocyte_count	Reticulocyte count	BRNCHA	Brain_Cerebellum	1123	845	938	450	351	310	495	144	166	185
Astle_et_al_2016_Sum_neutrophil_eosinophil_counts	Sum neutrophil eosinophil counts	THYROID	Thyroid	1139	969	1042	410	336	331	495	159	172	164
Astle_et_al_2016_Eosinophil_counts	Eosinophil counts	ARTAORT	Artery_Aorta	1085	986	912	453	334	315	494	160	155	179
UKB_23099_Body_fat_percentage	Body fat percentage	ARTAORT	Artery_Aorta	993	811	641	414	329	281	494	165	116	213
Astle_et_al_2016_Eosinophil_counts	Eosinophil counts	ESPGEJ	Esophagus_Gastroesophageal_Junction	1078	961	974	439	338	330	493	155	175	163
Astle_et_al_2016_Monocyte_count	Monocyte count	ESPGEJ	Esophagus_Gastroesophageal_Junction	942	816	752	414	319	314	493	174	140	179
Astle_et_al_2016_White_blood_cell_count	White blood cell count	BREAST	Breast_Mammary_Tissue	1127	934	1053	453	323	339	493	170	169	154
Astle_et_al_2016_High_light_scatter_reticulocyte_count	High light scatter reticulocyte count	ESPGEJ	Esophagus_Gastroesophageal_Junction	930	789	847	407	316	317	492	176	141	175
Astle_et_al_2016_Neutrophil_count	Neutrophil count	THYROID	Thyroid	1142	961	1059	410	326	339	491	165	174	152
Astle_et_al_2016_Sum_eosinophil_basophil_counts	Sum eosinophil basophil counts	ARTAORT	Artery_Aorta	1083	980	920	449	343	308	491	148	160	183
Astle_et_al_2016_Lymphocyte_counts	Lymphocyte counts	FIBRBLS	Cells_Cultured_fibroblasts	1212	909	944	450	316	330	490	174	156	160
Astle_et_al_2016_Sum_eosinophil_basophil_counts	Sum eosinophil basophil counts	MSCLSK	Muscle_Skeletal	1309	980	1021	495	324	327	490	166	161	163
Astle_et_al_2016_Sum_neutrophil_eosinophil_counts	Sum neutrophil eosinophil counts	TESTIS	Testis	1079	904	1108	399	320	336	490	170	166	154
UKB_23099_Body_fat_percentage	Body fat percentage	CLNTRN	Colon_Transverse	1041	837	652	426	323	293	490	167	126	197
Astle_et_al_2016_Platelet_count	Platelet count	BRNCTXA	Brain_Cortex	851	629	638	406	309	290	489	180	110	199
Astle_et_al_2016_White_blood_cell_count	White blood cell count	ARTAORT	Artery_Aorta	1041	966	916	417	347	308	489	142	166	181
Astle_et_al_2016_Platelet_count	Platelet count	PRSTTE	Prostate	909	701	632	443	325	289	487	162	127	198
Astle_et_al_2016_Sum_eosinophil_basophil_counts	Sum eosinophil basophil counts	CLNTRN	Colon_Transverse	1086	974	1060	435	333	307	487	154	153	180
Astle_et_al_2016_Sum_eosinophil_basophil_counts	Sum eosinophil basophil counts	ESPGEJ	Esophagus_Gastroesophageal_Junction	1092	956	1018	431	334	327	487	153	174	160
Astle_et_al_2016_Sum_eosinophil_basophil_counts	Sum eosinophil basophil counts	SPLEEN	Spleen	1084	960	906	420	334	326	487	153	173	161
Astle_et_al_2016_White_blood_cell_count	White blood cell count	ESPMSL	Esophagus_Muscularis	1224	1057	1034	455	343	314	487	144	170	173
Astle_et_al_2016_Eosinophil_counts	Eosinophil counts	CLNSGM	Colon_Sigmoid	1029	913	983	428	312	316	485	173	143	169
Astle_et_al_2016_Granulocyte_count	Granulocyte count	TESTIS	Testis	1098	917	1118	402	318	336	485	167	169	149
Astle_et_al_2016_Lymphocyte_counts	Lymphocyte counts	GEUVADIS	Geuvadis_LCL	890	760	947	410	341	322	485	144	178	163
Astle_et_al_2016_Monocyte_count	Monocyte count	BREAST	Breast_Mammary_Tissue	1016	854	820	444	327	306	485	158	148	179
Astle_et_al_2016_Monocyte_count	Monocyte count	FIBRBLS	Cells_Cultured_fibroblasts	1120	876	789	466	330	310	483	153	157	173
Astle_et_al_2016_Myeloid_white_cell_count	Myeloid white cell count	NERVET	Nerve_Tibial	1203	945	1051	441	330	316	483	153	163	167
UKB_21001_Body_mass_index_BMI	Body mass index (BMI)	PRSTTE	Prostate	979	707	614	447	315	276	483	168	108	207
Astle_et_al_2016_Eosinophil_counts	Eosinophil counts	BRNCHA	Brain_Cerebellum	1145	881	1129	412	308	342	481	173	169	139
Astle_et_al_2016_Neutrophil_count	Neutrophil count	SKINS	Skin_Sun_Exposed_Lower_leg	1063	933	973	404	334	306	481	147	159	175
Astle_et_al_2016_Lymphocyte_counts	Lymphocyte counts	CLNTRN	Colon_Transverse	1075	889	987	455	324	313	480	156	157	167
Astle_et_al_2016_High_light_scatter_reticulocyte_count	High light scatter reticulocyte count	GEUVADIS	Geuvadis_LCL	818	674	783	412	337	298	478	141	157	180
Astle_et_al_2016_Lymphocyte_counts	Lymphocyte counts	BREAST	Breast_Mammary_Tissue	1129	926	930	450	316	322	478	162	160	156
UKB_21001_Body_mass_index_BMI	Body mass index (BMI)	BRNCTXA	Brain_Cortex	972	633	655	462	280	306	477	197	109	171
Astle_et_al_2016_Sum_basophil_neutrophil_counts	Sum basophil neutrophil counts	SKINS	Skin_Sun_Exposed_Lower_leg	1069	936	987	400	330	309	476	146	163	167
Astle_et_al_2016_Myeloid_white_cell_count	Myeloid white cell count	ADPSBQ	Adipose_Subcutaneous	1176	968	989	432	324	324	475	151	173	151
Astle_et_al_2016_Eosinophil_counts	Eosinophil counts	PTTARY	Pituitary	986	856	997	414	307	315	474	167	148	159
GIANT_HEIGHT	Height	BRNSNG	Brain_Substantia_nigra	719	558	496	423	316	254	474	158	96	220
Astle_et_al_2016_Red_blood_cell_count	Red blood cell count	CLNSGM	Colon_Sigmoid	965	785	807	408	305	289	472	167	122	183
Astle_et_al_2016_Sum_basophil_neutrophil_counts	Sum basophil neutrophil counts	NERVET	Nerve_Tibial	1136	896	1039	425	319	313	472	153	160	159
Astle_et_al_2016_Myeloid_white_cell_count	Myeloid white cell count	SKINS	Skin_Sun_Exposed_Lower_leg	1127	972	1004	409	341	296	471	130	166	175
Astle_et_al_2016_Reticulocyte_count	Reticulocyte count	STMACH	Stomach	928	763	803	429	310	299	471	161	138	172
Astle_et_al_2016_Lymphocyte_counts	Lymphocyte counts	SPLEEN	Spleen	1035	910	879	423	330	314	470	140	174	156
UKB_23099_Body_fat_percentage	Body fat percentage	BREAST	Breast_Mammary_Tissue	1004	786	617	424	303	287	470	167	120	183
Astle_et_al_2016_Lymphocyte_counts	Lymphocyte counts	ARTAORT	Artery_Aorta	1043	883	894	417	310	318	469	159	159	151
Astle_et_al_2016_Lymphocyte_counts	Lymphocyte counts	PTTARY	Pituitary	937	769	863	387	308	311	468	160	151	157
Astle_et_al_2016_Monocyte_count	Monocyte count	MSCLSK	Muscle_Skeletal	1088	853	779	448	320	290	468	148	142	178
Astle_et_al_2016_White_blood_cell_count	White blood cell count	CLNTRN	Colon_Transverse	1086	943	1013	432	330	296	468	138	158	172
Astle_et_al_2016_Monocyte_count	Monocyte count	ARTAORT	Artery_Aorta	960	817	735	433	323	296	467	144	152	171
Astle_et_al_2016_Monocyte_count	Monocyte count	CLNTRN	Colon_Transverse	989	809	816	444	325	291	467	142	149	176
Astle_et_al_2016_Sum_eosinophil_basophil_counts	Sum eosinophil basophil counts	BRNCHA	Brain_Cerebellum	1133	866	1121	408	309	331	467	158	173	136
Astle_et_al_2016_Sum_eosinophil_basophil_counts	Sum eosinophil basophil counts	CLNSGM	Colon_Sigmoid	1039	913	972	421	309	304	467	158	146	163
Astle_et_al_2016_Sum_neutrophil_eosinophil_counts	Sum neutrophil eosinophil counts	NERVET	Nerve_Tibial	1143	880	1025	420	310	311	467	157	154	156
Astle_et_al_2016_Granulocyte_count	Granulocyte count	NERVET	Nerve_Tibial	1148	893	1033	426	311	311	466	155	156	155
Astle_et_al_2016_Reticulocyte_count	Reticulocyte count	HRTLV	Heart_Left_Ventricle	869	758	767	385	313	302	466	153	149	164
Astle_et_al_2016_Neutrophil_count	Neutrophil count	NERVET	Nerve_Tibial	1129	883	1037	424	310	314	465	155	159	151
Astle_et_al_2016_Sum_neutrophil_eosinophil_counts	Sum neutrophil eosinophil counts	SKINS	Skin_Sun_Exposed_Lower_leg	1069	955	966	397	334	294	465	131	163	171
Astle_et_al_2016_Red_blood_cell_count	Red blood cell count	BRNCHB	Brain_Cerebellar_Hemisphere	988	768	879	392	298	304	464	166	138	160
Astle_et_al_2016_Reticulocyte_count	Reticulocyte count	HRTAA	Heart_Atrial_Appendage	991	789	853	443	307	300	464	157	143	164
UKB_21001_Body_mass_index_BMI	Body mass index (BMI)	HRTLV	Heart_Left_Ventricle	940	690	549	442	301	278	464	163	115	186
Astle_et_al_2016_Granulocyte_count	Granulocyte count	SKINS	Skin_Sun_Exposed_Lower_leg	1075	957	974	399	335	293	463	128	165	170
Astle_et_al_2016_White_blood_cell_count	White blood cell count	MSCLSK	Muscle_Skeletal	1185	993	958	432	324	299	463	139	160	164
Astle_et_al_2016_High_light_scatter_reticulocyte_count	High light scatter reticulocyte count	STMACH	Stomach	823	665	728	394	294	293	462	168	125	169
Astle_et_al_2016_Red_blood_cell_count	Red blood cell count	HRTAA	Heart_Atrial_Appendage	931	764	771	424	290	293	461	171	122	168
Astle_et_al_2016_White_blood_cell_count	White blood cell count	GEUVADIS	Geuvadis_LCL	838	715	929	392	310	306	461	151	155	155
Astle_et_al_2016_High_light_scatter_reticulocyte_count	High light scatter reticulocyte count	BRNCHA	Brain_Cerebellum	1027	731	856	419	321	290	460	139	151	170
Astle_et_al_2016_High_light_scatter_reticulocyte_count	High light scatter reticulocyte count	CLNSGM	Colon_Sigmoid	863	765	803	401	294	299	460	166	133	161
Astle_et_al_2016_Lymphocyte_counts	Lymphocyte counts	ESPGEJ	Esophagus_Gastroesophageal_Junction	982	845	859	399	312	306	460	148	158	154
Astle_et_al_2016_Reticulocyte_count	Reticulocyte count	BRNCHB	Brain_Cerebellar_Hemisphere	1043	772	858	418	311	299	460	149	150	161
Astle_et_al_2016_Sum_eosinophil_basophil_counts	Sum eosinophil basophil counts	PTTARY	Pituitary	961	829	1012	389	300	304	460	160	144	156
UKB_23099_Body_fat_percentage	Body fat percentage	ESPGEJ	Esophagus_Gastroesophageal_Junction	927	734	551	395	299	274	460	161	113	186
Astle_et_al_2016_Monocyte_count	Monocyte count	CLNSGM	Colon_Sigmoid	836	776	731	392	308	288	459	151	137	171
Astle_et_al_2016_High_light_scatter_reticulocyte_count	High light scatter reticulocyte count	PTTARY	Pituitary	869	680	802	384	298	293	458	160	133	165
Astle_et_al_2016_Reticulocyte_count	Reticulocyte count	ADRNLG	Adrenal_Gland	892	729	824	383	278	312	457	179	133	145
Astle_et_al_2016_Reticulocyte_count	Reticulocyte count	PRSTTE	Prostate	873	719	790	394	287	305	457	170	135	152
Astle_et_al_2016_Sum_basophil_neutrophil_counts	Sum basophil neutrophil counts	SKINNS	Skin_Not_Sun_Exposed_Suprapubic	980	926	931	372	322	289	456	134	155	167
Astle_et_al_2016_Sum_neutrophil_eosinophil_counts	Sum neutrophil eosinophil counts	ADPSBQ	Adipose_Subcutaneous	1129	924	954	414	313	314	456	143	171	142
Astle_et_al_2016_Sum_basophil_neutrophil_counts	Sum basophil neutrophil counts	ADPSBQ	Adipose_Subcutaneous	1105	931	956	407	313	312	455	142	170	143
Astle_et_al_2016_White_blood_cell_count	White blood cell count	SPLEEN	Spleen	1044	918	889	407	308	308	455	147	161	147
Astle_et_al_2016_Lymphocyte_counts	Lymphocyte counts	HRTAA	Heart_Atrial_Appendage	932	795	883	384	285	304	454	169	135	150
Astle_et_al_2016_Neutrophil_count	Neutrophil count	ADPSBQ	Adipose_Subcutaneous	1100	926	944	405	309	309	454	145	164	145
Astle_et_al_2016_Platelet_count	Platelet count	SNTTRM	Small_Intestine_Terminal_Ileum	738	620	572	358	287	276	454	167	109	178
Astle_et_al_2016_Reticulocyte_count	Reticulocyte count	PNCREAS	Pancreas	863	719	729	383	293	289	453	160	129	164
UKB_23099_Body_fat_percentage	Body fat percentage	CLNSGM	Colon_Sigmoid	964	694	609	414	279	277	453	174	103	176
Astle_et_al_2016_Neutrophil_count	Neutrophil count	SKINNS	Skin_Not_Sun_Exposed_Suprapubic	973	920	920	372	319	288	452	133	155	164
Astle_et_al_2016_Granulocyte_count	Granulocyte count	ADPSBQ	Adipose_Subcutaneous	1132	928	960	411	314	309	451	137	172	142
UKB_23099_Body_fat_percentage	Body fat percentage	BRNCHB	Brain_Cerebellar_Hemisphere	954	705	609	378	304	268	451	147	121	183
UKB_23099_Body_fat_percentage	Body fat percentage	WHLBLD	Whole_Blood	1064	786	621	412	294	281	451	157	124	170
Astle_et_al_2016_Myeloid_white_cell_count	Myeloid white cell count	LUNG	Lung	1031	980	973	404	318	290	450	132	158	160
Astle_et_al_2016_White_blood_cell_count	White blood cell count	BRNCHA	Brain_Cerebellum	1025	780	896	408	299	291	450	151	140	159
UKB_23099_Body_fat_percentage	Body fat percentage	PTTARY	Pituitary	936	702	621	374	300	260	450	150	110	190
UKB_23099_Body_fat_percentage	Body fat percentage	SPLEEN	Spleen	894	726	553	373	311	259	449	138	121	190
Astle_et_al_2016_High_light_scatter_reticulocyte_count	High light scatter reticulocyte count	HRTAA	Heart_Atrial_Appendage	856	675	773	388	284	288	448	164	124	160
Astle_et_al_2016_Myeloid_white_cell_count	Myeloid white cell count	SKINNS	Skin_Not_Sun_Exposed_Suprapubic	1026	940	938	382	316	284	447	131	153	163
Astle_et_al_2016_Sum_neutrophil_eosinophil_counts	Sum neutrophil eosinophil counts	SKINNS	Skin_Not_Sun_Exposed_Suprapubic	996	921	911	369	313	286	447	134	152	161
UKB_21001_Body_mass_index_BMI	Body mass index (BMI)	BRNCTXB	Brain_Frontal_Cortex_BA9	817	561	487	404	287	249	447	160	89	198
Astle_et_al_2016_Granulocyte_count	Granulocyte count	SKINNS	Skin_Not_Sun_Exposed_Suprapubic	1003	916	919	368	312	282	445	133	149	163
Astle_et_al_2016_Eosinophil_counts	Eosinophil counts	HRTAA	Heart_Atrial_Appendage	1008	906	903	420	309	296	444	135	161	148
Astle_et_al_2016_Red_blood_cell_count	Red blood cell count	GEUVADIS	Geuvadis_LCL	734	609	698	369	316	278	444	128	150	166
Astle_et_al_2016_Eosinophil_counts	Eosinophil counts	PNCREAS	Pancreas	930	807	783	405	304	270	443	139	131	173
Astle_et_al_2016_Eosinophil_counts	Eosinophil counts	PRSTTE	Prostate	906	848	857	387	295	296	443	148	148	147
Astle_et_al_2016_Eosinophil_counts	Eosinophil counts	STMACH	Stomach	891	832	794	398	312	272	443	131	141	171
Astle_et_al_2016_Granulocyte_count	Granulocyte count	LUNG	Lung	990	943	952	397	317	282	441	124	158	159
Astle_et_al_2016_Lymphocyte_counts	Lymphocyte counts	BRNCHA	Brain_Cerebellum	1047	790	817	407	309	287	440	131	156	153
Astle_et_al_2016_Lymphocyte_counts	Lymphocyte counts	CLNSGM	Colon_Sigmoid	950	864	875	396	290	293	440	150	143	147
Astle_et_al_2016_Eosinophil_counts	Eosinophil counts	ADRNLG	Adrenal_Gland	899	723	812	398	285	287	439	154	133	152
Astle_et_al_2016_Platelet_count	Platelet count	BRNCDT	Brain_Caudate_basal_ganglia	752	569	535	374	283	253	439	156	97	186
UKB_21001_Body_mass_index_BMI	Body mass index (BMI)	ADRNLG	Adrenal_Gland	892	667	561	421	284	259	439	155	104	180
Astle_et_al_2016_Monocyte_count	Monocyte count	HRTAA	Heart_Atrial_Appendage	878	740	732	372	283	291	438	155	136	147
Astle_et_al_2016_Monocyte_count	Monocyte count	BRNCHA	Brain_Cerebellum	899	710	693	405	296	276	436	140	136	160
Astle_et_al_2016_Platelet_count	Platelet count	BRNNCC	Brain_Nucleus_accumbens_basal_ganglia	813	592	524	397	287	245	436	149	96	191
Astle_et_al_2016_Sum_eosinophil_basophil_counts	Sum eosinophil basophil counts	PRSTTE	Prostate	912	833	872	383	291	291	436	145	146	145
Astle_et_al_2016_Sum_eosinophil_basophil_counts	Sum eosinophil basophil counts	STMACH	Stomach	903	805	823	392	296	278	436	140	138	158
UKB_21001_Body_mass_index_BMI	Body mass index (BMI)	BRNNCC	Brain_Nucleus_accumbens_basal_ganglia	910	697	543	428	296	249	436	140	109	187
Astle_et_al_2016_High_light_scatter_reticulocyte_count	High light scatter reticulocyte count	PRSTTE	Prostate	758	624	704	347	268	284	435	167	117	151
Astle_et_al_2016_Sum_basophil_neutrophil_counts	Sum basophil neutrophil counts	LUNG	Lung	968	936	928	389	319	274	435	116	158	161
Astle_et_al_2016_Sum_neutrophil_eosinophil_counts	Sum neutrophil eosinophil counts	LUNG	Lung	991	933	936	397	307	280	435	128	152	155
Astle_et_al_2016_Eosinophil_counts	Eosinophil counts	BRNCHB	Brain_Cerebellar_Hemisphere	1052	868	978	391	296	295	434	138	157	139
Astle_et_al_2016_High_light_scatter_reticulocyte_count	High light scatter reticulocyte count	BRNCHB	Brain_Cerebellar_Hemisphere	943	665	800	385	279	289	434	155	134	145
Astle_et_al_2016_High_light_scatter_reticulocyte_count	High light scatter reticulocyte count	PNCREAS	Pancreas	800	652	659	360	274	273	433	159	114	160
Astle_et_al_2016_Monocyte_count	Monocyte count	GEUVADIS	Geuvadis_LCL	731	606	730	381	280	279	433	153	126	154
Astle_et_al_2016_White_blood_cell_count	White blood cell count	ESPGEJ	Esophagus_Gastroesophageal_Junction	1031	859	890	403	297	289	433	136	153	144
Astle_et_al_2016_Eosinophil_counts	Eosinophil counts	SNTTRM	Small_Intestine_Terminal_Ileum	750	762	738	339	299	261	432	133	128	171
Astle_et_al_2016_High_light_scatter_reticulocyte_count	High light scatter reticulocyte count	HRTLV	Heart_Left_Ventricle	799	638	636	364	281	273	432	151	122	159
Astle_et_al_2016_High_light_scatter_reticulocyte_count	High light scatter reticulocyte count	ADRNLG	Adrenal_Gland	773	652	699	363	269	288	431	162	126	143
Astle_et_al_2016_Neutrophil_count	Neutrophil count	LUNG	Lung	959	928	908	383	313	272	431	118	154	159
Astle_et_al_2016_Sum_eosinophil_basophil_counts	Sum eosinophil basophil counts	ADRNLG	Adrenal_Gland	879	710	824	374	279	285	431	152	133	146
Astle_et_al_2016_Sum_eosinophil_basophil_counts	Sum eosinophil basophil counts	HRTAA	Heart_Atrial_Appendage	1019	896	900	414	301	286	431	130	156	145
Astle_et_al_2016_Monocyte_count	Monocyte count	PTTARY	Pituitary	863	744	687	371	295	262	430	135	127	168
Astle_et_al_2016_Platelet_count	Platelet count	ARTCRN	Artery_Coronary	717	580	548	346	274	258	430	156	102	172
Astle_et_al_2016_Red_blood_cell_count	Red blood cell count	PNCREAS	Pancreas	808	655	698	368	279	271	430	151	120	159
Astle_et_al_2016_Sum_eosinophil_basophil_counts	Sum eosinophil basophil counts	BRNCHB	Brain_Cerebellar_Hemisphere	1063	871	983	389	289	294	430	141	153	136
Astle_et_al_2016_White_blood_cell_count	White blood cell count	CLNSGM	Colon_Sigmoid	948	891	906	379	310	276	429	119	157	153
Astle_et_al_2016_Red_blood_cell_count	Red blood cell count	STMACH	Stomach	875	701	743	393	275	276	427	152	124	151
UKB_21001_Body_mass_index_BMI	Body mass index (BMI)	ARTCRN	Artery_Coronary	790	600	516	381	279	251	426	147	104	175
UKB_21001_Body_mass_index_BMI	Body mass index (BMI)	BRNCDT	Brain_Caudate_basal_ganglia	905	618	495	418	281	255	426	145	110	171
UKB_21001_Body_mass_index_BMI	Body mass index (BMI)	OVARY	Ovary	700	588	517	338	272	248	426	154	94	178
Astle_et_al_2016_Monocyte_count	Monocyte count	BRNCHB	Brain_Cerebellar_Hemisphere	820	668	611	357	288	257	425	137	120	168
Astle_et_al_2016_Sum_eosinophil_basophil_counts	Sum eosinophil basophil counts	PNCREAS	Pancreas	924	772	774	401	288	263	425	137	126	162
Astle_et_al_2016_Eosinophil_counts	Eosinophil counts	HRTLV	Heart_Left_Ventricle	933	812	794	402	281	276	424	143	133	148
Astle_et_al_2016_Monocyte_count	Monocyte count	STMACH	Stomach	749	656	649	352	267	274	424	157	117	150
Astle_et_al_2016_Platelet_count	Platelet count	BRNCTXB	Brain_Frontal_Cortex_BA9	689	508	510	372	257	256	424	167	89	168
Astle_et_al_2016_Platelet_count	Platelet count	LCL	Cells_EBV-transformed_lymphocytes	721	521	591	350	253	276	424	171	105	148
Astle_et_al_2016_Red_blood_cell_count	Red blood cell count	PRSTTE	Prostate	827	722	710	357	278	259	424	146	113	165
Astle_et_al_2016_White_blood_cell_count	White blood cell count	PTTARY	Pituitary	918	809	894	377	283	281	424	141	140	143
UKB_21001_Body_mass_index_BMI	Body mass index (BMI)	SNTTRM	Small_Intestine_Terminal_Ileum	877	657	538	408	274	248	424	150	98	176
Astle_et_al_2016_Lymphocyte_counts	Lymphocyte counts	STMACH	Stomach	823	741	726	368	279	262	423	144	118	161
Astle_et_al_2016_Sum_eosinophil_basophil_counts	Sum eosinophil basophil counts	SNTTRM	Small_Intestine_Terminal_Ileum	749	759	761	327	293	259	423	130	129	164
Astle_et_al_2016_Sum_eosinophil_basophil_counts	Sum eosinophil basophil counts	HRTLV	Heart_Left_Ventricle	916	816	788	384	281	267	421	140	127	154
Astle_et_al_2016_White_blood_cell_count	White blood cell count	STMACH	Stomach	907	767	757	393	288	263	420	132	131	157
Astle_et_al_2016_Myeloid_white_cell_count	Myeloid white cell count	ESPMCS	Esophagus_Mucosa	930	822	876	371	274	283	419	145	138	136
Astle_et_al_2016_Platelet_count	Platelet count	OVARY	Ovary	659	512	545	335	270	244	419	149	95	175
Astle_et_al_2016_White_blood_cell_count	White blood cell count	BRNCHB	Brain_Cerebellar_Hemisphere	932	746	787	359	272	271	419	147	124	148
Astle_et_al_2016_Red_blood_cell_count	Red blood cell count	ADRNLG	Adrenal_Gland	790	629	672	373	270	256	418	148	108	162
Astle_et_al_2016_Reticulocyte_count	Reticulocyte count	SNTTRM	Small_Intestine_Terminal_Ileum	727	681	711	318	265	281	417	152	129	136
Astle_et_al_2016_Platelet_count	Platelet count	LIVER	Liver	671	532	526	345	255	248	416	161	87	168
Astle_et_al_2016_Reticulocyte_count	Reticulocyte count	BRNCTXA	Brain_Cortex	813	622	705	363	255	277	416	161	116	139
UKB_23099_Body_fat_percentage	Body fat percentage	HRTAA	Heart_Atrial_Appendage	896	646	517	399	268	251	416	148	103	165
UKB_23099_Body_fat_percentage	Body fat percentage	PRSTTE	Prostate	832	623	514	372	270	247	416	146	101	169
UKB_23099_Body_fat_percentage	Body fat percentage	STMACH	Stomach	869	651	532	388	277	242	416	139	103	174
Astle_et_al_2016_Myeloid_white_cell_count	Myeloid white cell count	ADPVSC	Adipose_Visceral_Omentum	950	816	889	359	281	271	415	134	137	144
Astle_et_al_2016_Myeloid_white_cell_count	Myeloid white cell count	WHLBLD	Whole_Blood	1023	866	825	372	282	271	415	133	138	144
Astle_et_al_2016_Neutrophil_count	Neutrophil count	FIBRBLS	Cells_Cultured_fibroblasts	926	732	810	361	258	282	415	157	125	133
Astle_et_al_2016_Sum_basophil_neutrophil_counts	Sum basophil neutrophil counts	ADPVSC	Adipose_Visceral_Omentum	909	793	881	346	274	274	415	141	133	141
Astle_et_al_2016_Sum_basophil_neutrophil_counts	Sum basophil neutrophil counts	FIBRBLS	Cells_Cultured_fibroblasts	923	743	813	359	261	283	415	154	129	132
UKB_23099_Body_fat_percentage	Body fat percentage	PNCREAS	Pancreas	871	651	517	387	283	244	415	132	112	171
Astle_et_al_2016_Neutrophil_count	Neutrophil count	ADPVSC	Adipose_Visceral_Omentum	904	785	881	347	269	278	414	145	133	136
Astle_et_al_2016_Red_blood_cell_count	Red blood cell count	HRTLV	Heart_Left_Ventricle	867	690	653	397	282	251	414	132	119	163
Astle_et_al_2016_Sum_basophil_neutrophil_counts	Sum basophil neutrophil counts	ARTTBL	Artery_Tibial	962	866	835	362	290	265	413	123	142	148
UKB_23099_Body_fat_percentage	Body fat percentage	BRNCTXA	Brain_Cortex	745	545	503	351	257	248	412	155	93	164
Astle_et_al_2016_Lymphocyte_counts	Lymphocyte counts	HRTLV	Heart_Left_Ventricle	840	731	726	367	272	268	410	138	130	142
Astle_et_al_2016_Monocyte_count	Monocyte count	ADRNLG	Adrenal_Gland	818	639	611	372	271	259	410	139	120	151
Astle_et_al_2016_White_blood_cell_count	White blood cell count	HRTAA	Heart_Atrial_Appendage	934	821	875	388	276	270	410	134	136	140
Astle_et_al_2016_Granulocyte_count	Granulocyte count	ADPVSC	Adipose_Visceral_Omentum	909	791	865	344	273	269	408	135	134	139
Astle_et_al_2016_Red_blood_cell_count	Red blood cell count	BRNCTXA	Brain_Cortex	774	567	673	349	242	256	408	166	90	152
Astle_et_al_2016_Lymphocyte_counts	Lymphocyte counts	BRNCHB	Brain_Cerebellar_Hemisphere	906	678	670	369	278	252	407	129	123	155
Astle_et_al_2016_Eosinophil_counts	Eosinophil counts	LCL	Cells_EBV-transformed_lymphocytes	801	706	740	325	268	260	406	138	122	146
Astle_et_al_2016_Myeloid_white_cell_count	Myeloid white cell count	ARTTBL	Artery_Tibial	998	879	844	360	281	266	406	125	141	140
Astle_et_al_2016_Sum_neutrophil_eosinophil_counts	Sum neutrophil eosinophil counts	ESPMCS	Esophagus_Mucosa	873	804	855	356	268	274	406	138	136	132
Astle_et_al_2016_Eosinophil_counts	Eosinophil counts	BRNCDT	Brain_Caudate_basal_ganglia	816	673	721	347	267	259	405	138	121	146
Astle_et_al_2016_Granulocyte_count	Granulocyte count	FIBRBLS	Cells_Cultured_fibroblasts	928	707	808	361	249	281	405	156	125	124
Astle_et_al_2016_Lymphocyte_counts	Lymphocyte counts	PRSTTE	Prostate	816	725	751	360	267	261	405	138	123	144
Astle_et_al_2016_Eosinophil_counts	Eosinophil counts	BRNNCC	Brain_Nucleus_accumbens_basal_ganglia	841	727	727	337	274	251	404	130	121	153
Astle_et_al_2016_Monocyte_count	Monocyte count	PRSTTE	Prostate	751	705	574	344	281	243	404	123	120	161
Astle_et_al_2016_Neutrophil_count	Neutrophil count	ESPMCS	Esophagus_Mucosa	884	794	847	360	270	271	404	134	137	133
Astle_et_al_2016_Red_blood_cell_count	Red blood cell count	SNTTRM	Small_Intestine_Terminal_Ileum	681	632	665	314	265	258	404	139	119	146
Astle_et_al_2016_Sum_neutrophil_eosinophil_counts	Sum neutrophil eosinophil counts	FIBRBLS	Cells_Cultured_fibroblasts	922	694	805	357	249	278	404	155	123	126
UKB_23099_Body_fat_percentage	Body fat percentage	GEUVADIS	Geuvadis_LCL	591	444	455	334	258	244	404	146	98	160
Astle_et_al_2016_Monocyte_count	Monocyte count	HRTLV	Heart_Left_Ventricle	848	703	605	386	276	243	403	127	116	160
Astle_et_al_2016_Neutrophil_count	Neutrophil count	ARTTBL	Artery_Tibial	955	860	817	359	286	258	403	117	141	145
Astle_et_al_2016_Reticulocyte_count	Reticulocyte count	BRNNCC	Brain_Nucleus_accumbens_basal_ganglia	792	615	655	355	248	260	403	155	105	143
Astle_et_al_2016_Myeloid_white_cell_count	Myeloid white cell count	BREAST	Breast_Mammary_Tissue	936	783	869	364	272	268	402	130	138	134
Astle_et_al_2016_Reticulocyte_count	Reticulocyte count	LCL	Cells_EBV-transformed_lymphocytes	739	654	720	325	256	257	402	146	111	145
Astle_et_al_2016_Sum_basophil_neutrophil_counts	Sum basophil neutrophil counts	ESPMSL	Esophagus_Muscularis	938	852	838	361	288	254	402	114	140	148
Astle_et_al_2016_Granulocyte_count	Granulocyte count	ESPMCS	Esophagus_Mucosa	881	803	856	358	261	274	401	140	134	127
Astle_et_al_2016_Sum_basophil_neutrophil_counts	Sum basophil neutrophil counts	ESPMCS	Esophagus_Mucosa	885	795	853	355	266	272	401	135	137	129
Astle_et_al_2016_Platelet_count	Platelet count	BRNPTM	Brain_Putamen_basal_ganglia	694	472	446	365	244	230	400	156	74	170
Astle_et_al_2016_Sum_neutrophil_eosinophil_counts	Sum neutrophil eosinophil counts	ADPVSC	Adipose_Visceral_Omentum	906	774	858	338	266	264	400	134	130	136
Astle_et_al_2016_Granulocyte_count	Granulocyte count	ARTTBL	Artery_Tibial	954	869	835	345	280	259	399	119	140	140
Astle_et_al_2016_Red_blood_cell_count	Red blood cell count	BRNNCC	Brain_Nucleus_accumbens_basal_ganglia	738	605	615	346	258	241	399	141	100	158
Astle_et_al_2016_Reticulocyte_count	Reticulocyte count	BRNPTM	Brain_Putamen_basal_ganglia	712	577	586	331	252	248	399	147	101	151
Astle_et_al_2016_Sum_eosinophil_basophil_counts	Sum eosinophil basophil counts	LCL	Cells_EBV-transformed_lymphocytes	798	690	732	318	262	255	399	137	118	144
UKB_21001_Body_mass_index_BMI	Body mass index (BMI)	BRNHPT	Brain_Hypothalamus	751	490	466	346	255	228	399	144	84	171
UKB_23099_Body_fat_percentage	Body fat percentage	HRTLV	Heart_Left_Ventricle	806	621	448	369	271	217	399	128	89	182
Astle_et_al_2016_Lymphocyte_counts	Lymphocyte counts	BRNCTXA	Brain_Cortex	759	622	615	331	272	235	398	126	109	163
Astle_et_al_2016_Monocyte_count	Monocyte count	BRNCTXA	Brain_Cortex	705	593	505	336	256	241	398	142	99	157
Astle_et_al_2016_Reticulocyte_count	Reticulocyte count	BRNCDT	Brain_Caudate_basal_ganglia	746	600	665	336	260	254	398	138	116	144
Astle_et_al_2016_White_blood_cell_count	White blood cell count	PRSTTE	Prostate	830	741	818	358	263	261	398	135	126	137
Astle_et_al_2016_Sum_basophil_neutrophil_counts	Sum basophil neutrophil counts	GEUVADIS	Geuvadis_LCL	670	561	773	333	252	277	397	145	132	120
Astle_et_al_2016_High_light_scatter_reticulocyte_count	High light scatter reticulocyte count	BRNCTXA	Brain_Cortex	719	565	626	345	251	254	396	145	109	142
Astle_et_al_2016_Lymphocyte_counts	Lymphocyte counts	ADRNLG	Adrenal_Gland	813	659	732	345	246	279	396	150	129	117
Astle_et_al_2016_Sum_basophil_neutrophil_counts	Sum basophil neutrophil counts	BREAST	Breast_Mammary_Tissue	895	750	855	351	267	265	396	129	136	131
Astle_et_al_2016_Sum_basophil_neutrophil_counts	Sum basophil neutrophil counts	WHLBLD	Whole_Blood	974	820	790	361	272	262	396	124	138	134
Astle_et_al_2016_Neutrophil_count	Neutrophil count	GEUVADIS	Geuvadis_LCL	662	551	768	330	248	279	395	147	132	116
Astle_et_al_2016_Sum_eosinophil_basophil_counts	Sum eosinophil basophil counts	BRNNCC	Brain_Nucleus_accumbens_basal_ganglia	816	724	729	325	271	247	395	124	123	148
Astle_et_al_2016_Sum_neutrophil_eosinophil_counts	Sum neutrophil eosinophil counts	ARTTBL	Artery_Tibial	951	847	818	345	277	257	395	118	139	138
Astle_et_al_2016_Myeloid_white_cell_count	Myeloid white cell count	ESPMSL	Esophagus_Muscularis	998	859	848	369	284	245	394	110	135	149
Astle_et_al_2016_Neutrophil_count	Neutrophil count	ESPMSL	Esophagus_Muscularis	940	841	816	365	285	248	394	109	139	146
Astle_et_al_2016_Neutrophil_count	Neutrophil count	WHLBLD	Whole_Blood	979	820	784	361	271	256	394	123	133	138
Astle_et_al_2016_Sum_neutrophil_eosinophil_counts	Sum neutrophil eosinophil counts	WHLBLD	Whole_Blood	973	837	797	358	268	257	394	126	131	137
Astle_et_al_2016_White_blood_cell_count	White blood cell count	ADRNLG	Adrenal_Gland	828	699	787	349	264	268	394	130	138	126
Astle_et_al_2016_Neutrophil_count	Neutrophil count	BREAST	Breast_Mammary_Tissue	890	744	851	347	263	264	393	130	134	129
Astle_et_al_2016_Platelet_count	Platelet count	BRNACC	Brain_Anterior_cingulate_cortex_BA24	582	451	416	305	231	238	393	162	76	155
Astle_et_al_2016_Myeloid_white_cell_count	Myeloid white cell count	FIBRBLS	Cells_Cultured_fibroblasts	972	713	837	381	246	273	392	146	127	119
Astle_et_al_2016_Eosinophil_counts	Eosinophil counts	BRNCTXA	Brain_Cortex	829	724	694	347	270	238	391	121	117	153
Astle_et_al_2016_Granulocyte_count	Granulocyte count	WHLBLD	Whole_Blood	976	838	801	359	268	257	390	122	135	133
Astle_et_al_2016_Sum_basophil_neutrophil_counts	Sum basophil neutrophil counts	MSCLSK	Muscle_Skeletal	921	809	754	341	277	237	390	113	124	153
Astle_et_al_2016_Sum_neutrophil_eosinophil_counts	Sum neutrophil eosinophil counts	BREAST	Breast_Mammary_Tissue	917	749	845	355	260	259	390	130	129	131
Astle_et_al_2016_Monocyte_count	Monocyte count	PNCREAS	Pancreas	753	619	574	347	253	243	389	136	107	146
Astle_et_al_2016_Granulocyte_count	Granulocyte count	BREAST	Breast_Mammary_Tissue	918	741	847	350	256	262	388	132	130	126
Astle_et_al_2016_Red_blood_cell_count	Red blood cell count	BRNCDT	Brain_Caudate_basal_ganglia	715	595	612	332	247	231	388	141	90	157
Astle_et_al_2016_Sum_neutrophil_eosinophil_counts	Sum neutrophil eosinophil counts	GEUVADIS	Geuvadis_LCL	675	567	764	329	244	279	388	144	135	109
Astle_et_al_2016_Lymphocyte_counts	Lymphocyte counts	PNCREAS	Pancreas	803	663	634	350	262	243	386	124	119	143
Astle_et_al_2016_Monocyte_count	Monocyte count	BRNNCC	Brain_Nucleus_accumbens_basal_ganglia	708	605	535	329	253	235	386	133	102	151
UKB_21001_Body_mass_index_BMI	Body mass index (BMI)	LIVER	Liver	701	532	471	352	238	232	386	148	84	154
Astle_et_al_2016_High_light_scatter_reticulocyte_count	High light scatter reticulocyte count	BRNCDT	Brain_Caudate_basal_ganglia	668	541	637	316	251	244	385	134	110	141
Astle_et_al_2016_Lymphocyte_counts	Lymphocyte counts	SNTTRM	Small_Intestine_Terminal_Ileum	732	630	678	329	241	250	385	144	106	135
Astle_et_al_2016_Neutrophil_count	Neutrophil count	MSCLSK	Muscle_Skeletal	911	801	756	335	271	239	385	114	125	146
Astle_et_al_2016_White_blood_cell_count	White blood cell count	BRNCTXA	Brain_Cortex	738	617	668	333	262	237	385	123	114	148
Astle_et_al_2016_Platelet_count	Platelet count	BRNHPT	Brain_Hypothalamus	653	468	459	336	242	215	384	142	73	169
Astle_et_al_2016_Reticulocyte_count	Reticulocyte count	BRNCTXB	Brain_Frontal_Cortex_BA9	675	578	551	336	242	238	384	142	96	146
UKB_21001_Body_mass_index_BMI	Body mass index (BMI)	BRNPTM	Brain_Putamen_basal_ganglia	792	533	426	357	246	218	384	138	80	166
Astle_et_al_2016_High_light_scatter_reticulocyte_count	High light scatter reticulocyte count	BRNNCC	Brain_Nucleus_accumbens_basal_ganglia	705	539	593	338	238	242	383	145	97	141
Astle_et_al_2016_Myeloid_white_cell_count	Myeloid white cell count	GEUVADIS	Geuvadis_LCL	688	574	773	329	244	268	383	139	129	115
Astle_et_al_2016_Platelet_count	Platelet count	UTERUS	Uterus	525	455	423	289	251	205	383	132	73	178
Astle_et_al_2016_Red_blood_cell_count	Red blood cell count	BRNCTXB	Brain_Frontal_Cortex_BA9	647	531	562	323	238	234	383	145	89	149
GIANT_HEIGHT	Height	KDNCTX	Kidney_Cortex	431	398	322	300	242	190	383	141	49	193
Astle_et_al_2016_White_blood_cell_count	White blood cell count	PNCREAS	Pancreas	817	688	718	340	257	245	382	125	120	137
UKB_21001_Body_mass_index_BMI	Body mass index (BMI)	BRNACC	Brain_Anterior_cingulate_cortex_BA24	635	495	417	336	256	211	382	126	85	171
UKB_21001_Body_mass_index_BMI	Body mass index (BMI)	BRNHPP	Brain_Hippocampus	673	469	398	337	234	213	382	148	65	169
Astle_et_al_2016_Eosinophil_counts	Eosinophil counts	OVARY	Ovary	697	687	758	315	253	249	381	128	121	132
Astle_et_al_2016_Granulocyte_count	Granulocyte count	GEUVADIS	Geuvadis_LCL	670	566	765	332	241	276	381	140	136	105
Astle_et_al_2016_Myeloid_white_cell_count	Myeloid white cell count	CLNTRN	Colon_Transverse	839	757	827	339	270	232	381	111	121	149
Astle_et_al_2016_Myeloid_white_cell_count	Myeloid white cell count	SPLEEN	Spleen	878	759	707	331	264	242	381	117	125	139
Astle_et_al_2016_Platelet_count	Platelet count	BRNHPP	Brain_Hippocampus	588	448	426	318	235	211	380	145	66	169
Astle_et_al_2016_White_blood_cell_count	White blood cell count	HRTLV	Heart_Left_Ventricle	831	731	750	354	259	254	380	121	133	126
Astle_et_al_2016_Granulocyte_count	Granulocyte count	MSCLSK	Muscle_Skeletal	919	788	761	338	269	235	379	110	125	144
Astle_et_al_2016_Neutrophil_count	Neutrophil count	BRNCHA	Brain_Cerebellum	733	633	722	300	246	245	379	133	112	134
Astle_et_al_2016_Myeloid_white_cell_count	Myeloid white cell count	MSCLSK	Muscle_Skeletal	946	818	776	350	269	238	378	109	129	140
Astle_et_al_2016_Sum_basophil_neutrophil_counts	Sum basophil neutrophil counts	BRNCHA	Brain_Cerebellum	743	640	730	301	245	243	378	133	110	135
Astle_et_al_2016_Sum_eosinophil_basophil_counts	Sum eosinophil basophil counts	BRNCDT	Brain_Caudate_basal_ganglia	808	649	715	342	248	249	378	130	119	129
Astle_et_al_2016_Eosinophil_counts	Eosinophil counts	ARTCRN	Artery_Coronary	754	642	718	333	249	238	377	128	110	139
Astle_et_al_2016_Sum_basophil_neutrophil_counts	Sum basophil neutrophil counts	CLNTRN	Colon_Transverse	825	739	788	332	263	232	377	114	118	145
Astle_et_al_2016_Sum_eosinophil_basophil_counts	Sum eosinophil basophil counts	BRNCTXA	Brain_Cortex	808	686	700	336	263	226	377	114	112	151
UKB_21001_Body_mass_index_BMI	Body mass index (BMI)	LCL	Cells_EBV-transformed_lymphocytes	687	482	433	329	226	224	377	151	73	153
UKB_23099_Body_fat_percentage	Body fat percentage	BRNNCC	Brain_Nucleus_accumbens_basal_ganglia	741	547	459	336	247	220	377	130	90	157
Astle_et_al_2016_Sum_eosinophil_basophil_counts	Sum eosinophil basophil counts	OVARY	Ovary	705	703	771	308	251	242	376	125	117	134
Astle_et_al_2016_Sum_neutrophil_eosinophil_counts	Sum neutrophil eosinophil counts	MSCLSK	Muscle_Skeletal	916	769	753	341	263	237	376	113	124	139
Astle_et_al_2016_Eosinophil_counts	Eosinophil counts	BRNCTXB	Brain_Frontal_Cortex_BA9	768	687	643	338	264	226	375	111	115	149
Astle_et_al_2016_Red_blood_cell_count	Red blood cell count	ARTCRN	Artery_Coronary	646	556	596	296	230	238	375	145	93	137
UKB_21001_Body_mass_index_BMI	Body mass index (BMI)	UTERUS	Uterus	569	467	372	305	244	204	375	131	73	171
Astle_et_al_2016_Sum_neutrophil_eosinophil_counts	Sum neutrophil eosinophil counts	ESPMSL	Esophagus_Muscularis	953	813	801	355	274	231	373	99	132	142
Astle_et_al_2016_High_light_scatter_reticulocyte_count	High light scatter reticulocyte count	SNTTRM	Small_Intestine_Terminal_Ileum	652	580	604	308	245	244	372	127	117	128
Astle_et_al_2016_Myeloid_white_cell_count	Myeloid white cell count	ARTAORT	Artery_Aorta	812	751	725	337	265	240	372	107	133	132
Astle_et_al_2016_Myeloid_white_cell_count	Myeloid white cell count	BRNCHA	Brain_Cerebellum	791	648	742	315	243	239	372	129	110	133
Astle_et_al_2016_Granulocyte_count	Granulocyte count	ESPMSL	Esophagus_Muscularis	952	816	809	350	270	231	371	101	130	140
Astle_et_al_2016_Neutrophil_count	Neutrophil count	CLNTRN	Colon_Transverse	826	726	783	329	257	231	371	114	117	140
UKB_21001_Body_mass_index_BMI	Body mass index (BMI)	SLVRYG	Minor_Salivary_Gland	631	493	419	323	242	205	371	129	76	166
Astle_et_al_2016_Reticulocyte_count	Reticulocyte count	OVARY	Ovary	654	583	616	303	232	248	370	138	110	122
UKB_23099_Body_fat_percentage	Body fat percentage	ADRNLG	Adrenal_Gland	766	591	497	347	230	230	370	140	90	140
Astle_et_al_2016_Reticulocyte_count	Reticulocyte count	ARTCRN	Artery_Coronary	706	599	653	307	235	249	369	134	115	120
Astle_et_al_2016_White_blood_cell_count	White blood cell count	BRNCDT	Brain_Caudate_basal_ganglia	705	590	642	318	251	226	369	118	108	143
Astle_et_al_2016_Granulocyte_count	Granulocyte count	ARTAORT	Artery_Aorta	775	727	710	324	259	242	368	109	133	126
Astle_et_al_2016_Granulocyte_count	Granulocyte count	CLNTRN	Colon_Transverse	822	724	797	333	256	229	368	112	117	139
Astle_et_al_2016_High_light_scatter_reticulocyte_count	High light scatter reticulocyte count	ARTCRN	Artery_Coronary	624	511	562	299	231	237	368	137	100	131
Astle_et_al_2016_Platelet_count	Platelet count	SLVRYG	Minor_Salivary_Gland	603	445	462	324	229	227	368	139	88	141
Astle_et_al_2016_Platelet_count	Platelet count	VAGINA	Vagina	493	450	429	289	230	217	368	138	79	151
Astle_et_al_2016_Sum_neutrophil_eosinophil_counts	Sum neutrophil eosinophil counts	BRNCHA	Brain_Cerebellum	747	637	709	294	242	235	368	126	109	133
Astle_et_al_2016_Granulocyte_count	Granulocyte count	BRNCHA	Brain_Cerebellum	740	644	718	291	242	236	367	125	111	131
Astle_et_al_2016_Lymphocyte_counts	Lymphocyte counts	BRNCDT	Brain_Caudate_basal_ganglia	678	570	614	301	243	229	367	124	105	138
Astle_et_al_2016_Monocyte_count	Monocyte count	SNTTRM	Small_Intestine_Terminal_Ileum	619	584	517	299	248	223	367	119	104	144
Astle_et_al_2016_Red_blood_cell_count	Red blood cell count	BRNHPT	Brain_Hypothalamus	627	518	523	301	227	225	367	140	85	142
Astle_et_al_2016_Reticulocyte_count	Reticulocyte count	LIVER	Liver	614	586	592	301	230	235	366	136	99	131
Astle_et_al_2016_Sum_eosinophil_basophil_counts	Sum eosinophil basophil counts	ARTCRN	Artery_Coronary	764	657	730	330	246	235	366	120	115	131
Astle_et_al_2016_Sum_eosinophil_basophil_counts	Sum eosinophil basophil counts	BRNCTXB	Brain_Frontal_Cortex_BA9	750	667	641	330	252	225	366	114	111	141
Astle_et_al_2016_Sum_neutrophil_eosinophil_counts	Sum neutrophil eosinophil counts	CLNTRN	Colon_Transverse	821	727	789	330	256	225	366	110	115	141
Astle_et_al_2016_High_light_scatter_reticulocyte_count	High light scatter reticulocyte count	BRNPTM	Brain_Putamen_basal_ganglia	656	498	533	307	232	234	365	133	101	131
Astle_et_al_2016_Neutrophil_count	Neutrophil count	SPLEEN	Spleen	863	712	683	327	252	238	365	113	125	127
Astle_et_al_2016_Sum_neutrophil_eosinophil_counts	Sum neutrophil eosinophil counts	ARTAORT	Artery_Aorta	774	723	700	328	259	238	365	106	132	127
Astle_et_al_2016_White_blood_cell_count	White blood cell count	SNTTRM	Small_Intestine_Terminal_Ileum	722	646	662	318	247	230	365	118	112	135
Astle_et_al_2016_White_blood_cell_count	White blood cell count	BRNNCC	Brain_Nucleus_accumbens_basal_ganglia	689	613	646	319	246	229	364	118	111	135
UKB_23099_Body_fat_percentage	Body fat percentage	ARTCRN	Artery_Coronary	673	532	431	322	240	210	364	124	86	154
Astle_et_al_2016_High_light_scatter_reticulocyte_count	High light scatter reticulocyte count	OVARY	Ovary	563	515	542	270	230	237	363	133	104	126
Astle_et_al_2016_Lymphocyte_counts	Lymphocyte counts	LCL	Cells_EBV-transformed_lymphocytes	720	585	698	313	229	234	363	134	100	129
Astle_et_al_2016_Sum_basophil_neutrophil_counts	Sum basophil neutrophil counts	SPLEEN	Spleen	858	711	692	325	249	239	363	114	125	124
Astle_et_al_2016_Granulocyte_count	Granulocyte count	SPLEEN	Spleen	866	736	690	325	249	237	361	112	125	124
Astle_et_al_2016_Sum_neutrophil_eosinophil_counts	Sum neutrophil eosinophil counts	SPLEEN	Spleen	870	737	687	326	249	239	361	112	127	122
Astle_et_al_2016_Lymphocyte_counts	Lymphocyte counts	ARTCRN	Artery_Coronary	700	610	663	306	231	237	360	129	108	123
Astle_et_al_2016_Monocyte_count	Monocyte count	BRNCDT	Brain_Caudate_basal_ganglia	698	562	534	338	227	235	359	132	103	124
Astle_et_al_2016_Neutrophil_count	Neutrophil count	ARTAORT	Artery_Aorta	770	698	690	324	248	240	359	111	129	119
Astle_et_al_2016_High_light_scatter_reticulocyte_count	High light scatter reticulocyte count	LIVER	Liver	550	499	531	275	213	229	358	145	84	129
Astle_et_al_2016_Sum_basophil_neutrophil_counts	Sum basophil neutrophil counts	ARTAORT	Artery_Aorta	767	702	695	320	249	236	358	109	127	122
UKB_21001_Body_mass_index_BMI	Body mass index (BMI)	BRNSPC	Brain_Spinal_cord_cervical_c-1	565	470	356	294	221	205	358	137	68	153
UKB_23099_Body_fat_percentage	Body fat percentage	BRNCDT	Brain_Caudate_basal_ganglia	726	512	381	341	236	200	358	122	78	158
Astle_et_al_2016_Myeloid_white_cell_count	Myeloid white cell count	CLNSGM	Colon_Sigmoid	770	701	726	333	243	224	357	114	110	133
Astle_et_al_2016_Myeloid_white_cell_count	Myeloid white cell count	ESPGEJ	Esophagus_Gastroesophageal_Junction	857	718	735	336	254	231	356	102	129	125
Astle_et_al_2016_Neutrophil_count	Neutrophil count	PTTARY	Pituitary	709	635	695	291	230	231	355	125	106	124
Astle_et_al_2016_Red_blood_cell_count	Red blood cell count	OVARY	Ovary	582	521	533	277	226	222	355	129	93	133
Astle_et_al_2016_Eosinophil_counts	Eosinophil counts	UTERUS	Uterus	588	555	645	279	226	228	354	128	100	126
Astle_et_al_2016_High_light_scatter_reticulocyte_count	High light scatter reticulocyte count	LCL	Cells_EBV-transformed_lymphocytes	645	542	627	290	220	227	354	134	93	127
Astle_et_al_2016_Sum_basophil_neutrophil_counts	Sum basophil neutrophil counts	CLNSGM	Colon_Sigmoid	720	653	715	309	234	231	354	120	111	123
Astle_et_al_2016_Granulocyte_count	Granulocyte count	ESPGEJ	Esophagus_Gastroesophageal_Junction	826	705	712	329	250	229	353	103	126	124
Astle_et_al_2016_High_light_scatter_reticulocyte_count	High light scatter reticulocyte count	BRNCTXB	Brain_Frontal_Cortex_BA9	602	506	520	309	217	225	353	136	89	128
Astle_et_al_2016_Myeloid_white_cell_count	Myeloid white cell count	PTTARY	Pituitary	751	668	718	306	243	221	353	110	111	132
Astle_et_al_2016_White_blood_cell_count	White blood cell count	ARTCRN	Artery_Coronary	698	616	688	312	234	225	353	119	106	128
Astle_et_al_2016_Neutrophil_count	Neutrophil count	ESPGEJ	Esophagus_Gastroesophageal_Junction	808	694	694	334	243	233	351	108	125	118
Astle_et_al_2016_Sum_basophil_neutrophil_counts	Sum basophil neutrophil counts	ESPGEJ	Esophagus_Gastroesophageal_Junction	826	702	713	341	247	234	351	104	130	117
Astle_et_al_2016_Granulocyte_count	Granulocyte count	CLNSGM	Colon_Sigmoid	741	669	712	313	234	223	350	116	107	127
Astle_et_al_2016_Red_blood_cell_count	Red blood cell count	BRNPTM	Brain_Putamen_basal_ganglia	609	501	532	297	218	207	350	132	75	143
Astle_et_al_2016_Red_blood_cell_count	Red blood cell count	LCL	Cells_EBV-transformed_lymphocytes	648	506	567	295	217	225	350	133	92	125
Astle_et_al_2016_Sum_basophil_neutrophil_counts	Sum basophil neutrophil counts	PTTARY	Pituitary	721	641	696	298	236	222	350	114	108	128
UKB_23099_Body_fat_percentage	Body fat percentage	BRNCTXB	Brain_Frontal_Cortex_BA9	638	437	369	313	224	197	350	126	71	153
Astle_et_al_2016_Neutrophil_count	Neutrophil count	CLNSGM	Colon_Sigmoid	713	636	701	306	224	231	349	125	106	118
Astle_et_al_2016_Granulocyte_count	Granulocyte count	PTTARY	Pituitary	728	651	712	296	234	218	348	114	104	130
Astle_et_al_2016_Lymphocyte_counts	Lymphocyte counts	BRNNCC	Brain_Nucleus_accumbens_basal_ganglia	672	568	582	302	226	219	348	122	97	129
Astle_et_al_2016_Sum_neutrophil_eosinophil_counts	Sum neutrophil eosinophil counts	ESPGEJ	Esophagus_Gastroesophageal_Junction	819	700	700	326	246	225	347	101	124	122
UKB_23099_Body_fat_percentage	Body fat percentage	SNTTRM	Small_Intestine_Terminal_Ileum	698	566	414	318	232	199	347	115	84	148
Astle_et_al_2016_Monocyte_count	Monocyte count	UTERUS	Uterus	508	457	464	276	222	195	346	124	71	151
Astle_et_al_2016_White_blood_cell_count	White blood cell count	LCL	Cells_EBV-transformed_lymphocytes	671	558	678	294	216	229	346	130	99	117
Astle_et_al_2016_White_blood_cell_count	White blood cell count	OVARY	Ovary	674	628	691	316	224	226	346	122	104	120
Astle_et_al_2016_Monocyte_count	Monocyte count	BRNCTXB	Brain_Frontal_Cortex_BA9	622	473	423	311	221	220	345	124	96	125
Astle_et_al_2016_Monocyte_count	Monocyte count	OVARY	Ovary	575	502	512	290	221	213	345	124	89	132
Astle_et_al_2016_Red_blood_cell_count	Red blood cell count	SLVRYG	Minor_Salivary_Gland	577	471	512	292	215	215	345	130	85	130
Astle_et_al_2016_Sum_neutrophil_eosinophil_counts	Sum neutrophil eosinophil counts	CLNSGM	Colon_Sigmoid	729	666	699	310	232	221	345	113	108	124
Astle_et_al_2016_Lymphocyte_counts	Lymphocyte counts	BRNCTXB	Brain_Frontal_Cortex_BA9	645	478	546	303	213	222	344	131	91	122
Astle_et_al_2016_Reticulocyte_count	Reticulocyte count	VAGINA	Vagina	562	550	521	282	236	210	344	108	102	134
Astle_et_al_2016_Sum_neutrophil_eosinophil_counts	Sum neutrophil eosinophil counts	PTTARY	Pituitary	721	637	712	292	225	221	344	119	102	123
Astle_et_al_2016_Myeloid_white_cell_count	Myeloid white cell count	HRTAA	Heart_Atrial_Appendage	753	672	702	314	223	229	343	120	109	114
UKB_23099_Body_fat_percentage	Body fat percentage	OVARY	Ovary	634	515	414	304	224	199	343	119	80	144
Astle_et_al_2016_Monocyte_count	Monocyte count	ARTCRN	Artery_Coronary	633	560	516	309	224	215	342	118	97	127
Astle_et_al_2016_Platelet_count	Platelet count	BRNSPC	Brain_Spinal_cord_cervical_c-1	467	421	374	260	226	185	342	116	69	157
Astle_et_al_2016_Sum_eosinophil_basophil_counts	Sum eosinophil basophil counts	UTERUS	Uterus	603	559	647	273	216	225	342	126	99	117
Astle_et_al_2016_Eosinophil_counts	Eosinophil counts	BRNPTM	Brain_Putamen_basal_ganglia	742	625	592	319	233	206	341	108	98	135
Astle_et_al_2016_Eosinophil_counts	Eosinophil counts	SLVRYG	Minor_Salivary_Gland	645	615	630	314	238	206	341	103	103	135
Astle_et_al_2016_Myeloid_white_cell_count	Myeloid white cell count	STMACH	Stomach	713	617	640	296	225	222	341	116	106	119
Astle_et_al_2016_Reticulocyte_count	Reticulocyte count	BRNHPT	Brain_Hypothalamus	662	516	567	313	218	228	341	123	105	113
Astle_et_al_2016_Reticulocyte_count	Reticulocyte count	BRNSPC	Brain_Spinal_cord_cervical_c-1	494	439	570	241	215	214	341	126	88	127
Astle_et_al_2016_Sum_eosinophil_basophil_counts	Sum eosinophil basophil counts	SLVRYG	Minor_Salivary_Gland	640	619	622	306	236	204	341	105	99	137
Astle_et_al_2016_Eosinophil_counts	Eosinophil counts	BRNHPT	Brain_Hypothalamus	729	610	619	305	221	215	340	119	96	125
Astle_et_al_2016_Red_blood_cell_count	Red blood cell count	LIVER	Liver	604	500	533	303	208	212	340	132	80	128
Astle_et_al_2016_High_light_scatter_reticulocyte_count	High light scatter reticulocyte count	BRNHPT	Brain_Hypothalamus	602	467	517	298	219	217	339	120	97	122
Astle_et_al_2016_Reticulocyte_count	Reticulocyte count	BRNACC	Brain_Anterior_cingulate_cortex_BA24	596	531	517	283	208	217	339	131	86	122
UKB_21001_Body_mass_index_BMI	Body mass index (BMI)	VAGINA	Vagina	576	432	374	309	212	196	338	126	70	142
Astle_et_al_2016_Myeloid_white_cell_count	Myeloid white cell count	BRNCHB	Brain_Cerebellar_Hemisphere	744	628	642	289	223	216	337	114	102	121
UKB_20002_1065_self_reported_hypertension	Non-cancer illness code, self-reported: hypertension	TESTIS	Testis	518	415	563	238	194	220	337	143	77	117
Astle_et_al_2016_Eosinophil_counts	Eosinophil counts	VAGINA	Vagina	561	591	634	253	226	214	336	110	104	122
Astle_et_al_2016_Reticulocyte_count	Reticulocyte count	BRNHPP	Brain_Hippocampus	626	512	482	305	221	203	335	114	89	132
Astle_et_al_2016_Sum_basophil_neutrophil_counts	Sum basophil neutrophil counts	HRTAA	Heart_Atrial_Appendage	725	644	662	299	221	220	335	114	106	115
Astle_et_al_2016_Lymphocyte_counts	Lymphocyte counts	OVARY	Ovary	695	589	596	336	228	209	334	106	103	125
Astle_et_al_2016_Monocyte_count	Monocyte count	BRNPTM	Brain_Putamen_basal_ganglia	581	513	418	291	222	189	334	112	77	145
Astle_et_al_2016_Reticulocyte_count	Reticulocyte count	UTERUS	Uterus	575	477	551	287	206	225	333	127	98	108
Astle_et_al_2016_Sum_basophil_neutrophil_counts	Sum basophil neutrophil counts	STMACH	Stomach	703	592	622	289	223	218	333	110	108	115
Astle_et_al_2016_Neutrophil_count	Neutrophil count	STMACH	Stomach	702	585	611	290	221	214	332	111	103	118
Astle_et_al_2016_Red_blood_cell_count	Red blood cell count	BRNACC	Brain_Anterior_cingulate_cortex_BA24	572	509	475	277	209	207	332	123	84	125
Astle_et_al_2016_Red_blood_cell_count	Red blood cell count	UTERUS	Uterus	513	470	493	253	213	194	332	119	75	138
UKB_23099_Body_fat_percentage	Body fat percentage	UTERUS	Uterus	517	438	312	264	209	176	332	123	53	156
Astle_et_al_2016_Red_blood_cell_count	Red blood cell count	VAGINA	Vagina	529	502	476	270	219	191	331	112	79	140
UKB_23099_Body_fat_percentage	Body fat percentage	BRNPTM	Brain_Putamen_basal_ganglia	611	451	354	294	208	182	331	123	59	149
Astle_et_al_2016_Granulocyte_count	Granulocyte count	HRTAA	Heart_Atrial_Appendage	722	650	674	305	219	220	330	111	109	110
Astle_et_al_2016_Neutrophil_count	Neutrophil count	HRTAA	Heart_Atrial_Appendage	711	641	646	296	218	220	330	112	108	110
Astle_et_al_2016_Sum_eosinophil_basophil_counts	Sum eosinophil basophil counts	BRNHPT	Brain_Hypothalamus	721	610	616	295	216	209	330	114	95	121
Astle_et_al_2016_Reticulocyte_count	Reticulocyte count	SLVRYG	Minor_Salivary_Gland	570	533	499	301	219	212	329	110	102	117
Astle_et_al_2016_Sum_neutrophil_eosinophil_counts	Sum neutrophil eosinophil counts	STMACH	Stomach	707	590	608	297	218	213	329	111	102	116
Astle_et_al_2016_Granulocyte_count	Granulocyte count	STMACH	Stomach	707	589	620	300	218	213	328	110	103	115
Astle_et_al_2016_Sum_eosinophil_basophil_counts	Sum eosinophil basophil counts	VAGINA	Vagina	583	589	643	251	224	210	328	104	106	118
Astle_et_al_2016_Eosinophil_counts	Eosinophil counts	BRNHPP	Brain_Hippocampus	644	573	557	276	226	204	327	101	103	123
Astle_et_al_2016_White_blood_cell_count	White blood cell count	BRNCTXB	Brain_Frontal_Cortex_BA9	630	482	587	311	197	227	327	130	97	100
Astle_et_al_2016_Eosinophil_counts	Eosinophil counts	LIVER	Liver	703	642	622	318	219	211	326	107	104	115
Astle_et_al_2016_Myeloid_white_cell_count	Myeloid white cell count	PRSTTE	Prostate	663	614	650	292	226	202	326	100	102	124
Astle_et_al_2016_Sum_basophil_neutrophil_counts	Sum basophil neutrophil counts	PRSTTE	Prostate	635	588	636	281	223	207	326	103	104	119
Astle_et_al_2016_Sum_neutrophil_eosinophil_counts	Sum neutrophil eosinophil counts	HRTAA	Heart_Atrial_Appendage	710	637	657	300	219	216	326	107	109	110
Astle_et_al_2016_Granulocyte_count	Granulocyte count	BRNCHB	Brain_Cerebellar_Hemisphere	710	607	623	274	216	211	325	109	102	114
Astle_et_al_2016_Granulocyte_count	Granulocyte count	PRSTTE	Prostate	648	591	635	286	223	204	325	102	102	121
Astle_et_al_2016_Sum_basophil_neutrophil_counts	Sum basophil neutrophil counts	BRNCHB	Brain_Cerebellar_Hemisphere	702	611	637	280	222	216	325	103	113	109
Astle_et_al_2016_Sum_eosinophil_basophil_counts	Sum eosinophil basophil counts	LIVER	Liver	687	631	612	307	216	207	324	108	99	117
Astle_et_al_2016_Sum_neutrophil_eosinophil_counts	Sum neutrophil eosinophil counts	PRSTTE	Prostate	632	579	631	282	221	203	324	103	100	121
Astle_et_al_2016_High_light_scatter_reticulocyte_count	High light scatter reticulocyte count	VAGINA	Vagina	510	465	478	268	207	199	323	116	83	124
Astle_et_al_2016_Lymphocyte_counts	Lymphocyte counts	BRNPTM	Brain_Putamen_basal_ganglia	567	555	477	273	222	186	323	101	85	137
Astle_et_al_2016_Neutrophil_count	Neutrophil count	BRNCHB	Brain_Cerebellar_Hemisphere	697	606	631	281	218	214	323	105	109	109
Astle_et_al_2016_Sum_eosinophil_basophil_counts	Sum eosinophil basophil counts	BRNPTM	Brain_Putamen_basal_ganglia	725	609	586	318	224	199	323	99	100	124
Astle_et_al_2016_Lymphocyte_counts	Lymphocyte counts	LIVER	Liver	615	572	572	291	207	198	322	115	83	124
Astle_et_al_2016_Monocyte_count	Monocyte count	LCL	Cells_EBV-transformed_lymphocytes	568	505	473	270	207	198	322	115	83	124
Astle_et_al_2016_Sum_neutrophil_eosinophil_counts	Sum neutrophil eosinophil counts	BRNCHB	Brain_Cerebellar_Hemisphere	708	608	619	269	215	209	322	107	102	113
Astle_et_al_2016_High_light_scatter_reticulocyte_count	High light scatter reticulocyte count	SLVRYG	Minor_Salivary_Gland	504	455	483	279	205	213	321	116	97	108
Astle_et_al_2016_Sum_basophil_neutrophil_counts	Sum basophil neutrophil counts	HRTLV	Heart_Left_Ventricle	656	584	559	287	222	201	321	99	102	120
Astle_et_al_2016_Myeloid_white_cell_count	Myeloid white cell count	HRTLV	Heart_Left_Ventricle	673	608	589	283	220	202	320	100	102	118
Astle_et_al_2016_Neutrophil_count	Neutrophil count	PRSTTE	Prostate	632	583	618	281	219	202	320	101	101	118
Astle_et_al_2016_White_blood_cell_count	White blood cell count	BRNPTM	Brain_Putamen_basal_ganglia	586	536	529	281	213	197	320	107	90	123
pgc.scz2	Schizophrenia	TESTIS	Testis	603	432	562	261	200	225	320	120	105	95
Astle_et_al_2016_Lymphocyte_counts	Lymphocyte counts	VAGINA	Vagina	520	492	525	261	209	193	319	110	83	126
Astle_et_al_2016_Neutrophil_count	Neutrophil count	HRTLV	Heart_Left_Ventricle	650	582	547	284	224	197	319	95	102	122
Astle_et_al_2016_Monocyte_count	Monocyte count	BRNHPT	Brain_Hypothalamus	591	481	435	303	207	192	318	111	81	126
Astle_et_al_2016_Sum_eosinophil_basophil_counts	Sum eosinophil basophil counts	BRNHPP	Brain_Hippocampus	638	571	561	270	221	200	318	97	103	118
UKB_23099_Body_fat_percentage	Body fat percentage	LCL	Cells_EBV-transformed_lymphocytes	534	387	309	272	193	179	318	125	54	139
Astle_et_al_2016_Lymphocyte_counts	Lymphocyte counts	UTERUS	Uterus	572	512	548	290	208	200	316	108	92	116
UKB_21001_Body_mass_index_BMI	Body mass index (BMI)	BRNAMY	Brain_Amygdala	561	379	299	304	197	168	316	119	49	148
Astle_et_al_2016_High_light_scatter_reticulocyte_count	High light scatter reticulocyte count	BRNHPP	Brain_Hippocampus	573	453	436	285	206	192	315	109	83	123
Astle_et_al_2016_White_blood_cell_count	White blood cell count	BRNHPT	Brain_Hypothalamus	606	522	539	281	207	195	315	108	87	120
Astle_et_al_2016_White_blood_cell_count	White blood cell count	VAGINA	Vagina	558	519	560	271	216	189	315	99	90	126
Astle_et_al_2016_Monocyte_count	Monocyte count	BRNACC	Brain_Anterior_cingulate_cortex_BA24	492	445	413	246	197	202	314	117	85	112
UKB_23099_Body_fat_percentage	Body fat percentage	LIVER	Liver	586	441	391	287	194	189	314	120	69	125
Astle_et_al_2016_Monocyte_count	Monocyte count	LIVER	Liver	554	531	443	265	212	171	312	100	71	141
Astle_et_al_2016_Neutrophil_count	Neutrophil count	BRNCDT	Brain_Caudate_basal_ganglia	573	506	533	263	208	194	312	104	90	118
UKB_23099_Body_fat_percentage	Body fat percentage	BRNHPT	Brain_Hypothalamus	621	412	355	293	201	182	312	111	71	130
Astle_et_al_2016_Eosinophil_counts	Eosinophil counts	BRNACC	Brain_Anterior_cingulate_cortex_BA24	635	591	541	277	202	204	311	109	95	107
Astle_et_al_2016_Sum_basophil_neutrophil_counts	Sum basophil neutrophil counts	BRNCDT	Brain_Caudate_basal_ganglia	583	509	541	264	209	197	311	102	95	114
Astle_et_al_2016_Sum_basophil_neutrophil_counts	Sum basophil neutrophil counts	BRNCTXA	Brain_Cortex	557	488	514	256	220	185	311	91	94	126
UKB_23099_Body_fat_percentage	Body fat percentage	SLVRYG	Minor_Salivary_Gland	507	412	328	247	209	172	311	102	70	139
Astle_et_al_2016_Neutrophil_count	Neutrophil count	BRNCTXA	Brain_Cortex	553	486	509	250	218	185	310	92	93	125
Astle_et_al_2016_White_blood_cell_count	White blood cell count	UTERUS	Uterus	575	526	589	274	204	193	310	106	87	117
pgc.scz2	Schizophrenia	THYROID	Thyroid	564	435	462	271	204	194	310	106	88	116
Astle_et_al_2016_Lymphocyte_counts	Lymphocyte counts	SLVRYG	Minor_Salivary_Gland	569	491	498	281	208	196	309	101	95	113
Astle_et_al_2016_Myeloid_white_cell_count	Myeloid white cell count	PNCREAS	Pancreas	686	584	617	283	211	196	309	98	98	113
Astle_et_al_2016_Red_blood_cell_count	Red blood cell count	BRNHPP	Brain_Hippocampus	557	484	463	284	203	187	309	106	81	122
Astle_et_al_2016_Sum_neutrophil_eosinophil_counts	Sum neutrophil eosinophil counts	BRNCDT	Brain_Caudate_basal_ganglia	549	474	506	249	198	196	309	111	85	113
Astle_et_al_2016_White_blood_cell_count	White blood cell count	BRNACC	Brain_Anterior_cingulate_cortex_BA24	491	479	511	240	201	190	309	108	82	119
UKB_23099_Body_fat_percentage	Body fat percentage	BRNACC	Brain_Anterior_cingulate_cortex_BA24	548	393	302	289	202	169	309	107	62	140
Astle_et_al_2016_Granulocyte_count	Granulocyte count	BRNCDT	Brain_Caudate_basal_ganglia	561	474	513	254	199	196	308	109	87	112
Astle_et_al_2016_Myeloid_white_cell_count	Myeloid white cell count	ADRNLG	Adrenal_Gland	671	558	629	277	214	208	308	94	114	100
Astle_et_al_2016_Myeloid_white_cell_count	Myeloid white cell count	BRNCTXA	Brain_Cortex	600	489	521	267	207	187	308	101	86	121
Astle_et_al_2016_Neutrophil_count	Neutrophil count	PNCREAS	Pancreas	653	569	627	270	204	205	308	104	101	103
Astle_et_al_2016_Eosinophil_counts	Eosinophil counts	BRNSPC	Brain_Spinal_cord_cervical_c-1	556	505	520	273	208	187	307	99	88	120
Astle_et_al_2016_Granulocyte_count	Granulocyte count	HRTLV	Heart_Left_Ventricle	656	566	568	285	211	195	307	96	99	112
Astle_et_al_2016_High_light_scatter_reticulocyte_count	High light scatter reticulocyte count	BRNSPC	Brain_Spinal_cord_cervical_c-1	462	396	497	231	191	195	307	116	79	112
Astle_et_al_2016_Myeloid_white_cell_count	Myeloid white cell count	BRNCDT	Brain_Caudate_basal_ganglia	591	481	542	272	194	200	307	113	87	107
Astle_et_al_2016_Myeloid_white_cell_count	Myeloid white cell count	OVARY	Ovary	558	537	577	257	203	189	307	104	85	118
Astle_et_al_2016_Neutrophil_count	Neutrophil count	ADRNLG	Adrenal_Gland	631	525	582	262	205	207	307	102	105	100
Astle_et_al_2016_Platelet_count	Platelet count	BRNAMY	Brain_Amygdala	470	330	308	256	188	172	307	119	53	135
Astle_et_al_2016_Lymphocyte_counts	Lymphocyte counts	BRNHPT	Brain_Hypothalamus	579	476	508	279	197	186	306	109	77	120
Astle_et_al_2016_Platelet_count	Platelet count	BRNSNG	Brain_Substantia_nigra	396	343	267	245	192	165	306	114	51	141
Astle_et_al_2016_Lymphocyte_counts	Lymphocyte counts	BRNHPP	Brain_Hippocampus	542	446	465	273	184	198	305	121	77	107
Astle_et_al_2016_Sum_eosinophil_basophil_counts	Sum eosinophil basophil counts	BRNACC	Brain_Anterior_cingulate_cortex_BA24	623	596	549	270	198	203	305	107	96	102
Astle_et_al_2016_Sum_neutrophil_eosinophil_counts	Sum neutrophil eosinophil counts	HRTLV	Heart_Left_Ventricle	649	564	562	281	206	197	305	99	98	108
Astle_et_al_2016_White_blood_cell_count	White blood cell count	SLVRYG	Minor_Salivary_Gland	602	519	557	305	209	182	305	96	86	123
UKB_21001_Body_mass_index_BMI	Body mass index (BMI)	BRNSNG	Brain_Substantia_nigra	498	341	270	274	199	161	305	106	55	144
Astle_et_al_2016_Sum_basophil_neutrophil_counts	Sum basophil neutrophil counts	ADRNLG	Adrenal_Gland	637	531	592	268	204	205	304	100	105	99
Astle_et_al_2016_Sum_basophil_neutrophil_counts	Sum basophil neutrophil counts	PNCREAS	Pancreas	646	570	628	270	203	201	304	101	100	103
UKB_23099_Body_fat_percentage	Body fat percentage	BRNHPP	Brain_Hippocampus	507	380	290	270	193	161	304	111	50	143
Astle_et_al_2016_Neutrophil_count	Neutrophil count	OVARY	Ovary	542	522	567	247	198	192	303	105	87	111
Astle_et_al_2016_Sum_basophil_neutrophil_counts	Sum basophil neutrophil counts	OVARY	Ovary	548	528	571	251	202	186	303	101	85	117
Astle_et_al_2016_Granulocyte_count	Granulocyte count	SNTTRM	Small_Intestine_Terminal_Ileum	572	514	537	247	197	188	302	105	83	114
Astle_et_al_2016_Granulocyte_count	Granulocyte count	ADRNLG	Adrenal_Gland	657	547	608	274	206	204	301	95	109	97
Astle_et_al_2016_Sum_neutrophil_eosinophil_counts	Sum neutrophil eosinophil counts	ADRNLG	Adrenal_Gland	652	542	601	271	207	205	301	94	111	96
Astle_et_al_2016_Myeloid_white_cell_count	Myeloid white cell count	BRNNCC	Brain_Nucleus_accumbens_basal_ganglia	563	516	529	270	202	191	300	98	93	109
Astle_et_al_2016_High_light_scatter_reticulocyte_count	High light scatter reticulocyte count	UTERUS	Uterus	484	405	478	253	180	202	299	119	83	97
Astle_et_al_2016_Myeloid_white_cell_count	Myeloid white cell count	SNTTRM	Small_Intestine_Terminal_Ileum	578	514	545	243	192	187	299	107	80	112
Astle_et_al_2016_Sum_eosinophil_basophil_counts	Sum eosinophil basophil counts	BRNSPC	Brain_Spinal_cord_cervical_c-1	553	486	535	268	199	185	299	100	85	114
Astle_et_al_2016_White_blood_cell_count	White blood cell count	BRNHPP	Brain_Hippocampus	554	462	519	277	198	188	298	100	88	110
pgc.scz2	Schizophrenia	NERVET	Nerve_Tibial	547	430	482	269	193	199	298	105	94	99
Astle_et_al_2016_Granulocyte_count	Granulocyte count	OVARY	Ovary	537	512	555	247	192	187	297	105	82	110
Astle_et_al_2016_Granulocyte_count	Granulocyte count	PNCREAS	Pancreas	667	559	605	272	198	195	297	99	96	102
Astle_et_al_2016_Sum_neutrophil_eosinophil_counts	Sum neutrophil eosinophil counts	OVARY	Ovary	530	512	551	240	195	184	297	102	82	113
Astle_et_al_2016_Sum_neutrophil_eosinophil_counts	Sum neutrophil eosinophil counts	PNCREAS	Pancreas	662	549	602	271	198	194	297	99	95	103
Astle_et_al_2016_White_blood_cell_count	White blood cell count	LIVER	Liver	612	548	600	271	194	189	297	103	86	108
Astle_et_al_2016_Red_blood_cell_count	Red blood cell count	BRNSPC	Brain_Spinal_cord_cervical_c-1	432	403	463	231	185	177	296	111	66	119
Astle_et_al_2016_Sum_basophil_neutrophil_counts	Sum basophil neutrophil counts	BRNNCC	Brain_Nucleus_accumbens_basal_ganglia	524	477	496	259	207	180	296	89	91	116
Astle_et_al_2016_Lymphocyte_counts	Lymphocyte counts	BRNACC	Brain_Anterior_cingulate_cortex_BA24	491	468	463	243	193	175	295	102	73	120
Astle_et_al_2016_Monocyte_count	Monocyte count	BRNSPC	Brain_Spinal_cord_cervical_c-1	451	420	378	243	192	176	295	103	73	119
Astle_et_al_2016_Sum_neutrophil_eosinophil_counts	Sum neutrophil eosinophil counts	SNTTRM	Small_Intestine_Terminal_Ileum	561	509	525	243	195	183	295	100	83	112
Astle_et_al_2016_Granulocyte_count	Granulocyte count	BRNCTXA	Brain_Cortex	558	474	496	251	207	171	294	87	84	123
Astle_et_al_2016_Sum_basophil_neutrophil_counts	Sum basophil neutrophil counts	SNTTRM	Small_Intestine_Terminal_Ileum	555	501	517	243	191	184	294	103	81	110
Astle_et_al_2016_Sum_neutrophil_eosinophil_counts	Sum neutrophil eosinophil counts	BRNCTXA	Brain_Cortex	556	464	494	249	204	173	294	90	83	121
pgc.scz2	Schizophrenia	SKINS	Skin_Sun_Exposed_Lower_leg	492	407	447	242	193	194	294	101	93	100
Astle_et_al_2016_Monocyte_count	Monocyte count	BRNHPP	Brain_Hippocampus	528	438	385	262	192	176	293	101	75	117
Astle_et_al_2016_Neutrophil_count	Neutrophil count	BRNNCC	Brain_Nucleus_accumbens_basal_ganglia	523	472	488	259	202	180	293	91	89	113
Astle_et_al_2016_Neutrophil_count	Neutrophil count	SNTTRM	Small_Intestine_Terminal_Ileum	553	493	512	243	186	181	289	103	78	108
Astle_et_al_2016_Sum_basophil_neutrophil_counts	Sum basophil neutrophil counts	LCL	Cells_EBV-transformed_lymphocytes	547	455	564	243	169	194	289	120	74	95
Astle_et_al_2016_Monocyte_count	Monocyte count	VAGINA	Vagina	485	407	434	252	192	171	288	96	75	117
Astle_et_al_2016_High_light_scatter_reticulocyte_count	High light scatter reticulocyte count	BRNACC	Brain_Anterior_cingulate_cortex_BA24	540	441	442	263	179	191	287	108	83	96
Astle_et_al_2016_Monocyte_count	Monocyte count	SLVRYG	Minor_Salivary_Gland	551	398	433	278	176	180	287	111	69	107
Astle_et_al_2016_Red_blood_cell_count	Red blood cell count	BRNSNG	Brain_Substantia_nigra	386	366	361	211	168	175	286	118	57	111
Astle_et_al_2016_Reticulocyte_count	Reticulocyte count	BRNAMY	Brain_Amygdala	481	404	418	241	182	178	286	104	74	108
UKB_23099_Body_fat_percentage	Body fat percentage	BRNSPC	Brain_Spinal_cord_cervical_c-1	437	379	265	239	188	150	286	98	52	136
UKB_23099_Body_fat_percentage	Body fat percentage	VAGINA	Vagina	481	394	286	259	195	151	285	90	61	134
Astle_et_al_2016_Granulocyte_count	Granulocyte count	BRNNCC	Brain_Nucleus_accumbens_basal_ganglia	526	469	495	258	191	179	284	93	86	105
Astle_et_al_2016_Granulocyte_count	Granulocyte count	LCL	Cells_EBV-transformed_lymphocytes	546	450	555	243	168	191	284	116	75	93
Astle_et_al_2016_Sum_basophil_neutrophil_counts	Sum basophil neutrophil counts	ARTCRN	Artery_Coronary	570	477	529	261	182	181	284	102	79	103
pgc.scz2	Schizophrenia	ADPSBQ	Adipose_Subcutaneous	504	376	444	248	182	191	284	102	89	93
Astle_et_al_2016_Myeloid_white_cell_count	Myeloid white cell count	LCL	Cells_EBV-transformed_lymphocytes	572	452	574	250	169	190	282	113	77	92
Astle_et_al_2016_Neutrophil_count	Neutrophil count	LCL	Cells_EBV-transformed_lymphocytes	543	444	554	239	163	192	282	119	73	90
Astle_et_al_2016_Myeloid_white_cell_count	Myeloid white cell count	ARTCRN	Artery_Coronary	604	512	557	266	188	182	281	93	89	99
Astle_et_al_2016_Lymphocyte_counts	Lymphocyte counts	BRNSPC	Brain_Spinal_cord_cervical_c-1	457	409	469	235	175	175	280	105	70	105
Astle_et_al_2016_Neutrophil_count	Neutrophil count	ARTCRN	Artery_Coronary	561	473	519	251	181	176	280	99	77	104
Astle_et_al_2016_Sum_neutrophil_eosinophil_counts	Sum neutrophil eosinophil counts	BRNNCC	Brain_Nucleus_accumbens_basal_ganglia	523	463	484	254	185	177	279	94	83	102
Astle_et_al_2016_Sum_neutrophil_eosinophil_counts	Sum neutrophil eosinophil counts	LCL	Cells_EBV-transformed_lymphocytes	553	444	549	245	166	187	279	113	74	92
UKB_20002_1065_self_reported_hypertension	Non-cancer illness code, self-reported: hypertension	THYROID	Thyroid	540	398	417	256	179	170	279	100	70	109
Astle_et_al_2016_Reticulocyte_count	Reticulocyte count	BRNSNG	Brain_Substantia_nigra	428	379	411	226	173	178	278	105	73	100
Astle_et_al_2016_Monocyte_count	Monocyte count	BRNSNG	Brain_Substantia_nigra	377	404	288	223	189	148	277	88	60	129
Astle_et_al_2016_White_blood_cell_count	White blood cell count	BRNSPC	Brain_Spinal_cord_cervical_c-1	479	474	480	233	197	158	277	80	78	119
Astle_et_al_2016_Granulocyte_count	Granulocyte count	ARTCRN	Artery_Coronary	579	490	541	254	181	176	275	94	82	99
Astle_et_al_2016_Sum_neutrophil_eosinophil_counts	Sum neutrophil eosinophil counts	ARTCRN	Artery_Coronary	575	486	529	250	183	172	275	92	80	103
Astle_et_al_2016_Neutrophil_count	Neutrophil count	BRNCTXB	Brain_Frontal_Cortex_BA9	496	439	471	254	176	181	274	98	83	93
Astle_et_al_2016_Sum_basophil_neutrophil_counts	Sum basophil neutrophil counts	BRNCTXB	Brain_Frontal_Cortex_BA9	502	446	479	253	182	178	274	92	86	96
UKB_20002_1226_self_reported_hypothyroidism_or_myxoedema	Non-cancer illness code, self-reported: hypothyroidism/myxoedema	THYROID	Thyroid	641	553	621	239	192	192	274	82	110	82
Astle_et_al_2016_Lymphocyte_counts	Lymphocyte counts	BRNSNG	Brain_Substantia_nigra	414	393	375	224	176	161	273	97	64	112
Astle_et_al_2016_Sum_eosinophil_basophil_counts	Sum eosinophil basophil counts	BRNAMY	Brain_Amygdala	518	458	461	229	181	176	273	92	84	97
UKB_20002_1065_self_reported_hypertension	Non-cancer illness code, self-reported: hypertension	NERVET	Nerve_Tibial	554	426	420	255	177	163	271	94	69	108
Astle_et_al_2016_Eosinophil_counts	Eosinophil counts	BRNAMY	Brain_Amygdala	518	462	448	234	183	169	270	87	82	101
Astle_et_al_2016_Myeloid_white_cell_count	Myeloid white cell count	BRNCTXB	Brain_Frontal_Cortex_BA9	530	411	480	259	167	183	270	103	80	87
Astle_et_al_2016_Sum_eosinophil_basophil_counts	Sum eosinophil basophil counts	BRNSNG	Brain_Substantia_nigra	475	466	451	220	176	174	270	94	80	96
pgc.scz2	Schizophrenia	SKINNS	Skin_Not_Sun_Exposed_Suprapubic	465	346	430	233	171	180	269	98	82	89
Astle_et_al_2016_Eosinophil_counts	Eosinophil counts	BRNSNG	Brain_Substantia_nigra	474	476	433	221	176	170	268	92	78	98
Astle_et_al_2016_Neutrophil_count	Neutrophil count	LIVER	Liver	512	443	533	226	155	185	268	113	72	83
Astle_et_al_2016_Red_blood_cell_count	Red blood cell count	BRNAMY	Brain_Amygdala	441	377	402	219	166	167	268	102	65	101
UKB_20002_1065_self_reported_hypertension	Non-cancer illness code, self-reported: hypertension	SKINNS	Skin_Not_Sun_Exposed_Suprapubic	435	382	400	215	174	160	268	94	66	108
Astle_et_al_2016_High_light_scatter_reticulocyte_count	High light scatter reticulocyte count	BRNAMY	Brain_Amygdala	417	368	370	212	179	165	267	88	77	102
Astle_et_al_2016_Sum_basophil_neutrophil_counts	Sum basophil neutrophil counts	LIVER	Liver	504	437	531	220	154	184	267	113	71	83
Astle_et_al_2016_Monocyte_count	Monocyte count	BRNAMY	Brain_Amygdala	415	357	319	230	166	163	266	100	63	103
UKB_20002_1065_self_reported_hypertension	Non-cancer illness code, self-reported: hypertension	ADPSBQ	Adipose_Subcutaneous	480	393	407	242	169	166	266	97	69	100
pgc.scz2	Schizophrenia	ADPVSC	Adipose_Visceral_Omentum	423	348	387	212	172	179	266	94	85	87
Astle_et_al_2016_White_blood_cell_count	White blood cell count	BRNSNG	Brain_Substantia_nigra	390	421	401	212	184	151	265	81	70	114
UKB_20002_1065_self_reported_hypertension	Non-cancer illness code, self-reported: hypertension	SKINS	Skin_Sun_Exposed_Lower_leg	485	378	389	228	164	171	265	101	70	94
Astle_et_al_2016_Neutrophil_count	Neutrophil count	BRNHPT	Brain_Hypothalamus	475	409	430	239	166	169	264	98	71	95
Astle_et_al_2016_Sum_basophil_neutrophil_counts	Sum basophil neutrophil counts	BRNHPT	Brain_Hypothalamus	480	416	432	244	168	166	264	96	70	98
UKB_6152_9_diagnosed_by_doctor_Hayfever_allergic_rhinitis_or_eczema	Blood clot, DVT, bronchitis, emphysema, asthma, rhinitis, eczema, allergy diagnosed by doctor: Hayfever, allergic rhinitis or eczema	THYROID	Thyroid	529	428	408	235	166	169	264	98	71	95
pgc.scz2	Schizophrenia	LUNG	Lung	427	374	422	211	177	165	264	87	78	99
UKB_20002_1065_self_reported_hypertension	Non-cancer illness code, self-reported: hypertension	LUNG	Lung	387	364	352	199	163	155	263	100	55	108
UKB_20002_1226_self_reported_hypothyroidism_or_myxoedema	Non-cancer illness code, self-reported: hypothyroidism/myxoedema	TESTIS	Testis	509	474	570	211	166	187	262	96	91	75
Astle_et_al_2016_Granulocyte_count	Granulocyte count	BRNCTXB	Brain_Frontal_Cortex_BA9	502	404	460	254	163	174	261	98	76	87
Astle_et_al_2016_Myeloid_white_cell_count	Myeloid white cell count	UTERUS	Uterus	490	445	494	233	174	162	261	87	75	99
Astle_et_al_2016_Sum_neutrophil_eosinophil_counts	Sum neutrophil eosinophil counts	BRNCTXB	Brain_Frontal_Cortex_BA9	495	403	461	253	160	175	261	101	74	86
UKB_6152_9_diagnosed_by_doctor_Hayfever_allergic_rhinitis_or_eczema	Blood clot, DVT, bronchitis, emphysema, asthma, rhinitis, eczema, allergy diagnosed by doctor: Hayfever, allergic rhinitis or eczema	TESTIS	Testis	427	364	471	213	168	172	261	93	79	89
pgc.scz2	Schizophrenia	ARTTBL	Artery_Tibial	478	411	417	229	178	169	261	83	86	92
Astle_et_al_2016_Sum_basophil_neutrophil_counts	Sum basophil neutrophil counts	VAGINA	Vagina	445	444	454	216	176	166	260	84	82	94
Astle_et_al_2016_Myeloid_white_cell_count	Myeloid white cell count	BRNHPT	Brain_Hypothalamus	496	419	434	235	164	162	258	94	68	96
Astle_et_al_2016_Neutrophil_count	Neutrophil count	VAGINA	Vagina	447	440	450	216	176	165	258	82	83	93
UKB_6152_9_diagnosed_by_doctor_Hayfever_allergic_rhinitis_or_eczema	Blood clot, DVT, bronchitis, emphysema, asthma, rhinitis, eczema, allergy diagnosed by doctor: Hayfever, allergic rhinitis or eczema	NERVET	Nerve_Tibial	486	444	421	221	177	167	258	81	86	91
Astle_et_al_2016_Granulocyte_count	Granulocyte count	VAGINA	Vagina	441	435	452	215	173	164	257	84	80	93
Astle_et_al_2016_Sum_basophil_neutrophil_counts	Sum basophil neutrophil counts	BRNHPP	Brain_Hippocampus	415	398	439	216	169	169	256	87	82	87
Astle_et_al_2016_Sum_basophil_neutrophil_counts	Sum basophil neutrophil counts	UTERUS	Uterus	474	432	504	232	168	169	255	87	82	86
UKB_6152_8_diagnosed_by_doctor_Asthma	Blood clot, DVT, bronchitis, emphysema, asthma, rhinitis, eczema, allergy diagnosed by doctor: Asthma	THYROID	Thyroid	593	530	601	233	173	183	255	82	101	72
UKB_6152_9_diagnosed_by_doctor_Hayfever_allergic_rhinitis_or_eczema	Blood clot, DVT, bronchitis, emphysema, asthma, rhinitis, eczema, allergy diagnosed by doctor: Hayfever, allergic rhinitis or eczema	ADPSBQ	Adipose_Subcutaneous	432	426	419	198	169	155	255	86	69	100
Astle_et_al_2016_Myeloid_white_cell_count	Myeloid white cell count	BRNPTM	Brain_Putamen_basal_ganglia	462	411	421	219	167	162	254	87	75	92
Astle_et_al_2016_Neutrophil_count	Neutrophil count	BRNHPP	Brain_Hippocampus	411	392	428	213	166	165	254	88	77	89
Astle_et_al_2016_Myeloid_white_cell_count	Myeloid white cell count	VAGINA	Vagina	456	439	463	226	172	163	253	81	82	90
Astle_et_al_2016_Sum_neutrophil_eosinophil_counts	Sum neutrophil eosinophil counts	VAGINA	Vagina	438	426	441	213	170	160	253	83	77	93
UKB_20002_1111_self_reported_asthma	Non-cancer illness code, self-reported: asthma	THYROID	Thyroid	578	529	605	224	169	183	253	84	99	70
Astle_et_al_2016_Neutrophil_count	Neutrophil count	UTERUS	Uterus	469	424	498	231	165	168	252	87	81	84
pgc.scz2	Schizophrenia	ESPMSL	Esophagus_Muscularis	465	402	420	225	171	166	252	81	85	86
Astle_et_al_2016_White_blood_cell_count	White blood cell count	BRNAMY	Brain_Amygdala	402	351	418	212	151	162	251	100	62	89
RA_OKADA_TRANS_ETHNIC	Rheumatoid Arthritis	NERVET	Nerve_Tibial	614	659	633	215	190	158	251	61	97	93
Astle_et_al_2016_Granulocyte_count	Granulocyte count	UTERUS	Uterus	466	424	479	225	168	157	250	82	75	93
Astle_et_al_2016_High_light_scatter_reticulocyte_count	High light scatter reticulocyte count	BRNSNG	Brain_Substantia_nigra	375	341	341	204	165	145	250	85	60	105
pgc.scz2	Schizophrenia	ESPMCS	Esophagus_Mucosa	407	341	393	213	162	166	250	88	78	84
Astle_et_al_2016_Myeloid_white_cell_count	Myeloid white cell count	LIVER	Liver	515	465	518	222	151	167	249	98	69	82
Astle_et_al_2016_Sum_basophil_neutrophil_counts	Sum basophil neutrophil counts	SLVRYG	Minor_Salivary_Gland	452	432	435	235	171	148	249	78	70	101
Astle_et_al_2016_Lymphocyte_counts	Lymphocyte counts	BRNAMY	Brain_Amygdala	421	315	385	230	152	151	248	96	55	97
Astle_et_al_2016_Sum_neutrophil_eosinophil_counts	Sum neutrophil eosinophil counts	UTERUS	Uterus	463	415	467	223	164	156	248	84	72	92
Astle_et_al_2016_Myeloid_white_cell_count	Myeloid white cell count	BRNACC	Brain_Anterior_cingulate_cortex_BA24	400	407	400	198	159	154	247	88	66	93
Astle_et_al_2016_Neutrophil_count	Neutrophil count	SLVRYG	Minor_Salivary_Gland	446	429	431	233	167	149	246	79	70	97
Astle_et_al_2016_Platelet_count	Platelet count	KDNCTX	Kidney_Cortex	269	279	237	173	147	139	246	99	40	107
Astle_et_al_2016_Sum_basophil_neutrophil_counts	Sum basophil neutrophil counts	BRNACC	Brain_Anterior_cingulate_cortex_BA24	384	378	387	190	158	151	246	88	63	95
Astle_et_al_2016_Myeloid_white_cell_count	Myeloid white cell count	SLVRYG	Minor_Salivary_Gland	486	428	457	238	163	152	245	82	70	93
Astle_et_al_2016_Neutrophil_count	Neutrophil count	BRNACC	Brain_Anterior_cingulate_cortex_BA24	378	376	381	188	157	152	245	88	64	93
UKB_6152_8_diagnosed_by_doctor_Asthma	Blood clot, DVT, bronchitis, emphysema, asthma, rhinitis, eczema, allergy diagnosed by doctor: Asthma	NERVET	Nerve_Tibial	581	511	589	217	173	167	245	72	95	78
pgc.scz2	Schizophrenia	MSCLSK	Muscle_Skeletal	460	338	357	207	142	162	245	103	59	83
Astle_et_al_2016_Granulocyte_count	Granulocyte count	BRNHPT	Brain_Hypothalamus	477	393	420	227	154	156	244	90	66	88
Astle_et_al_2016_Sum_neutrophil_eosinophil_counts	Sum neutrophil eosinophil counts	BRNHPT	Brain_Hypothalamus	473	390	420	228	153	158	244	91	67	86
Astle_et_al_2016_Sum_neutrophil_eosinophil_counts	Sum neutrophil eosinophil counts	LIVER	Liver	488	435	514	212	147	168	244	97	71	76
RA_OKADA_TRANS_ETHNIC	Rheumatoid Arthritis	ESPMCS	Esophagus_Mucosa	485	568	574	191	173	160	244	71	89	84
Astle_et_al_2016_Granulocyte_count	Granulocyte count	BRNHPP	Brain_Hippocampus	408	382	413	208	163	154	243	80	74	89
Astle_et_al_2016_Granulocyte_count	Granulocyte count	LIVER	Liver	486	438	517	207	145	169	243	98	71	74
Astle_et_al_2016_Myeloid_white_cell_count	Myeloid white cell count	BRNHPP	Brain_Hippocampus	441	395	422	220	164	160	243	79	81	83
UKB_20002_1065_self_reported_hypertension	Non-cancer illness code, self-reported: hypertension	ESPMCS	Esophagus_Mucosa	411	327	323	203	150	148	243	93	55	95
UKB_6152_8_diagnosed_by_doctor_Asthma	Blood clot, DVT, bronchitis, emphysema, asthma, rhinitis, eczema, allergy diagnosed by doctor: Asthma	TESTIS	Testis	511	450	585	203	156	170	243	87	83	73
Astle_et_al_2016_Reticulocyte_count	Reticulocyte count	KDNCTX	Kidney_Cortex	274	320	312	157	152	148	242	90	58	94
Astle_et_al_2016_Sum_basophil_neutrophil_counts	Sum basophil neutrophil counts	BRNPTM	Brain_Putamen_basal_ganglia	453	386	391	226	159	149	242	83	66	93
UKB_20002_1111_self_reported_asthma	Non-cancer illness code, self-reported: asthma	NERVET	Nerve_Tibial	570	508	594	206	171	163	241	70	93	78
Astle_et_al_2016_Neutrophil_count	Neutrophil count	BRNPTM	Brain_Putamen_basal_ganglia	456	381	390	231	159	147	240	81	66	93
UKB_20002_1065_self_reported_hypertension	Non-cancer illness code, self-reported: hypertension	ARTTBL	Artery_Tibial	438	348	329	216	152	143	240	88	55	97
UKB_20002_1111_self_reported_asthma	Non-cancer illness code, self-reported: asthma	TESTIS	Testis	512	451	585	204	158	164	240	82	82	76
UKB_6152_8_diagnosed_by_doctor_Asthma	Blood clot, DVT, bronchitis, emphysema, asthma, rhinitis, eczema, allergy diagnosed by doctor: Asthma	SKINS	Skin_Sun_Exposed_Lower_leg	524	522	551	202	168	160	240	72	88	80
pgc.scz2	Schizophrenia	BREAST	Breast_Mammary_Tissue	435	351	363	229	175	148	240	65	83	92
Astle_et_al_2016_Granulocyte_count	Granulocyte count	BRNACC	Brain_Anterior_cingulate_cortex_BA24	382	387	386	192	154	146	239	85	61	93
Astle_et_al_2016_Sum_neutrophil_eosinophil_counts	Sum neutrophil eosinophil counts	BRNACC	Brain_Anterior_cingulate_cortex_BA24	381	382	380	193	150	147	239	89	58	92
Astle_et_al_2016_Sum_neutrophil_eosinophil_counts	Sum neutrophil eosinophil counts	BRNHPP	Brain_Hippocampus	406	380	405	206	160	152	239	79	73	87
UKB_20002_1065_self_reported_hypertension	Non-cancer illness code, self-reported: hypertension	ESPMSL	Esophagus_Muscularis	392	351	326	192	162	139	239	77	62	100
UKB_20002_1065_self_reported_hypertension	Non-cancer illness code, self-reported: hypertension	FIBRBLS	Cells_Cultured_fibroblasts	527	337	373	238	143	156	239	96	60	83
UKB_20002_1226_self_reported_hypothyroidism_or_myxoedema	Non-cancer illness code, self-reported: hypothyroidism/myxoedema	NERVET	Nerve_Tibial	513	501	552	203	179	158	239	60	98	81
UKB_23099_Body_fat_percentage	Body fat percentage	BRNAMY	Brain_Amygdala	427	328	214	229	163	109	239	76	33	130
UKB_6152_9_diagnosed_by_doctor_Hayfever_allergic_rhinitis_or_eczema	Blood clot, DVT, bronchitis, emphysema, asthma, rhinitis, eczema, allergy diagnosed by doctor: Hayfever, allergic rhinitis or eczema	LUNG	Lung	403	386	386	193	154	144	239	85	59	95
Astle_et_al_2016_Granulocyte_count	Granulocyte count	BRNPTM	Brain_Putamen_basal_ganglia	446	385	389	218	159	147	237	78	69	90
Astle_et_al_2016_Granulocyte_count	Granulocyte count	SLVRYG	Minor_Salivary_Gland	458	424	438	230	163	147	237	74	73	90
RA_OKADA_TRANS_ETHNIC	Rheumatoid Arthritis	TESTIS	Testis	516	569	661	188	173	165	237	64	101	72
UKB_20002_1226_self_reported_hypothyroidism_or_myxoedema	Non-cancer illness code, self-reported: hypothyroidism/myxoedema	LUNG	Lung	436	482	521	190	177	151	237	60	91	86
UKB_6152_9_diagnosed_by_doctor_Hayfever_allergic_rhinitis_or_eczema	Blood clot, DVT, bronchitis, emphysema, asthma, rhinitis, eczema, allergy diagnosed by doctor: Hayfever, allergic rhinitis or eczema	SKINNS	Skin_Not_Sun_Exposed_Suprapubic	380	389	350	175	151	151	237	86	65	86
Astle_et_al_2016_Sum_neutrophil_eosinophil_counts	Sum neutrophil eosinophil counts	SLVRYG	Minor_Salivary_Gland	461	426	434	232	161	145	236	75	70	91
RA_OKADA_TRANS_ETHNIC	Rheumatoid Arthritis	THYROID	Thyroid	605	637	623	203	175	160	236	61	99	76
pgc.scz2	Schizophrenia	ARTAORT	Artery_Aorta	401	332	394	206	148	157	236	88	69	79
Astle_et_al_2016_Sum_neutrophil_eosinophil_counts	Sum neutrophil eosinophil counts	BRNPTM	Brain_Putamen_basal_ganglia	446	380	388	220	154	149	235	81	68	86
IMMUNOBASE_Systemic_lupus_erythematosus_hg19	Systemic Lupus Erythematosus	THYROID	Thyroid	516	511	568	197	166	166	235	69	97	69
UKB_20002_1065_self_reported_hypertension	Non-cancer illness code, self-reported: hypertension	ARTAORT	Artery_Aorta	355	297	298	175	138	142	235	97	45	93
UKB_6152_9_diagnosed_by_doctor_Hayfever_allergic_rhinitis_or_eczema	Blood clot, DVT, bronchitis, emphysema, asthma, rhinitis, eczema, allergy diagnosed by doctor: Hayfever, allergic rhinitis or eczema	SKINS	Skin_Sun_Exposed_Lower_leg	433	415	377	202	156	149	234	78	71	85
pgc.scz2	Schizophrenia	BRNCHA	Brain_Cerebellum	403	276	325	202	154	144	234	80	64	90
pgc.scz2	Schizophrenia	CLNTRN	Colon_Transverse	399	314	385	211	148	155	234	86	69	79
UKB_20002_1111_self_reported_asthma	Non-cancer illness code, self-reported: asthma	SKINS	Skin_Sun_Exposed_Lower_leg	529	515	551	200	160	160	233	73	87	73
UKB_20002_1226_self_reported_hypothyroidism_or_myxoedema	Non-cancer illness code, self-reported: hypothyroidism/myxoedema	SKINS	Skin_Sun_Exposed_Lower_leg	507	524	543	209	173	144	233	60	84	89
UKB_20002_1065_self_reported_hypertension	Non-cancer illness code, self-reported: hypertension	MSCLSK	Muscle_Skeletal	402	296	305	192	135	145	232	97	48	87
UKB_6152_8_diagnosed_by_doctor_Asthma	Blood clot, DVT, bronchitis, emphysema, asthma, rhinitis, eczema, allergy diagnosed by doctor: Asthma	ADPSBQ	Adipose_Subcutaneous	521	478	562	195	161	158	232	71	87	74
pgc.scz2	Schizophrenia	FIBRBLS	Cells_Cultured_fibroblasts	490	336	387	238	155	156	232	77	79	76
IMMUNOBASE_Systemic_lupus_erythematosus_hg19	Systemic Lupus Erythematosus	TESTIS	Testis	514	446	570	185	152	169	231	79	90	62
UKB_23099_Body_fat_percentage	Body fat percentage	BRNSNG	Brain_Substantia_nigra	398	267	218	215	138	128	231	93	35	103
UKB_6152_9_diagnosed_by_doctor_Hayfever_allergic_rhinitis_or_eczema	Blood clot, DVT, bronchitis, emphysema, asthma, rhinitis, eczema, allergy diagnosed by doctor: Hayfever, allergic rhinitis or eczema	ARTTBL	Artery_Tibial	380	358	347	183	148	140	231	83	57	91
Astle_et_al_2016_Neutrophil_count	Neutrophil count	BRNSPC	Brain_Spinal_cord_cervical_c-1	380	365	384	195	158	136	230	72	64	94
Astle_et_al_2016_Sum_basophil_neutrophil_counts	Sum basophil neutrophil counts	BRNSPC	Brain_Spinal_cord_cervical_c-1	377	362	389	190	154	140	230	76	64	90
Astle_et_al_2016_Myeloid_white_cell_count	Myeloid white cell count	BRNSPC	Brain_Spinal_cord_cervical_c-1	405	372	378	204	155	140	229	74	66	89
RA_OKADA_TRANS_ETHNIC	Rheumatoid Arthritis	LUNG	Lung	523	604	633	199	169	159	229	60	99	70
UKB_6152_8_diagnosed_by_doctor_Asthma	Blood clot, DVT, bronchitis, emphysema, asthma, rhinitis, eczema, allergy diagnosed by doctor: Asthma	ESPMCS	Esophagus_Mucosa	466	473	498	199	154	155	229	75	80	74
UKB_6152_9_diagnosed_by_doctor_Hayfever_allergic_rhinitis_or_eczema	Blood clot, DVT, bronchitis, emphysema, asthma, rhinitis, eczema, allergy diagnosed by doctor: Hayfever, allergic rhinitis or eczema	ADPVSC	Adipose_Visceral_Omentum	342	353	301	168	143	130	229	86	44	99
UKB_20002_1111_self_reported_asthma	Non-cancer illness code, self-reported: asthma	ADPSBQ	Adipose_Subcutaneous	518	475	559	193	157	154	228	71	83	74
pgc.scz2	Schizophrenia	PTTARY	Pituitary	376	294	318	182	151	138	228	77	61	90
UKB_6152_8_diagnosed_by_doctor_Asthma	Blood clot, DVT, bronchitis, emphysema, asthma, rhinitis, eczema, allergy diagnosed by doctor: Asthma	SKINNS	Skin_Not_Sun_Exposed_Suprapubic	488	494	528	201	160	158	227	67	91	69
pgc.scz2	Schizophrenia	ESPGEJ	Esophagus_Gastroesophageal_Junction	405	329	327	199	148	145	227	79	66	82
pgc.scz2	Schizophrenia	WHLBLD	Whole_Blood	358	292	305	188	148	135	227	79	56	92
UKB_20002_1065_self_reported_hypertension	Non-cancer illness code, self-reported: hypertension	SPLEEN	Spleen	290	301	265	161	143	132	226	83	49	94
UKB_21001_Body_mass_index_BMI	Body mass index (BMI)	KDNCTX	Kidney_Cortex	254	222	222	183	132	130	226	94	36	96
Astle_et_al_2016_Myeloid_white_cell_count	Myeloid white cell count	BRNSNG	Brain_Substantia_nigra	318	366	321	175	155	126	225	70	56	99
Astle_et_al_2016_High_light_scatter_reticulocyte_count	High light scatter reticulocyte count	KDNCTX	Kidney_Cortex	252	286	284	148	137	139	224	87	52	85
UKB_20002_1065_self_reported_hypertension	Non-cancer illness code, self-reported: hypertension	BREAST	Breast_Mammary_Tissue	330	300	317	169	139	132	224	85	47	92
UKB_20002_1111_self_reported_asthma	Non-cancer illness code, self-reported: asthma	SKINNS	Skin_Not_Sun_Exposed_Suprapubic	476	489	532	192	157	157	224	67	90	67
Astle_et_al_2016_Eosinophil_counts	Eosinophil counts	KDNCTX	Kidney_Cortex	293	309	368	155	138	145	223	85	60	78
UKB_20002_1226_self_reported_hypothyroidism_or_myxoedema	Non-cancer illness code, self-reported: hypothyroidism/myxoedema	GEUVADIS	Geuvadis_LCL	424	401	410	174	162	130	223	61	69	93
Astle_et_al_2016_Sum_eosinophil_basophil_counts	Sum eosinophil basophil counts	KDNCTX	Kidney_Cortex	286	306	369	150	137	146	222	85	61	76
IMMUNOBASE_Systemic_lupus_erythematosus_hg19	Systemic Lupus Erythematosus	NERVET	Nerve_Tibial	484	475	545	191	159	158	222	63	95	64
RA_OKADA_TRANS_ETHNIC	Rheumatoid Arthritis	ADPSBQ	Adipose_Subcutaneous	554	640	594	195	175	156	222	47	109	66
RA_OKADA_TRANS_ETHNIC	Rheumatoid Arthritis	SKINNS	Skin_Not_Sun_Exposed_Suprapubic	506	580	578	198	174	158	222	48	110	64
UKB_20002_1226_self_reported_hypothyroidism_or_myxoedema	Non-cancer illness code, self-reported: hypothyroidism/myxoedema	ESPMCS	Esophagus_Mucosa	441	463	507	183	147	151	221	74	77	70
Astle_et_al_2016_Granulocyte_count	Granulocyte count	BRNSPC	Brain_Spinal_cord_cervical_c-1	391	362	366	194	153	132	220	67	65	88
Astle_et_al_2016_Red_blood_cell_count	Red blood cell count	KDNCTX	Kidney_Cortex	245	268	286	144	126	133	220	94	39	87
Astle_et_al_2016_Sum_neutrophil_eosinophil_counts	Sum neutrophil eosinophil counts	BRNSPC	Brain_Spinal_cord_cervical_c-1	384	360	368	191	153	130	220	67	63	90
IBD.EUR.Inflammatory_Bowel_Disease	Inflammatory Bowel Disease	THYROID	Thyroid	501	457	484	171	158	141	220	62	79	79
UKB_20002_1065_self_reported_hypertension	Non-cancer illness code, self-reported: hypertension	ADPVSC	Adipose_Visceral_Omentum	379	311	310	196	141	132	220	79	53	88
UKB_20002_1226_self_reported_hypothyroidism_or_myxoedema	Non-cancer illness code, self-reported: hypothyroidism/myxoedema	SKINNS	Skin_Not_Sun_Exposed_Suprapubic	470	487	501	196	170	140	220	50	90	80
UKB_6152_8_diagnosed_by_doctor_Asthma	Blood clot, DVT, bronchitis, emphysema, asthma, rhinitis, eczema, allergy diagnosed by doctor: Asthma	ESPMSL	Esophagus_Muscularis	431	438	491	183	158	142	220	62	80	78
UKB_6152_9_diagnosed_by_doctor_Hayfever_allergic_rhinitis_or_eczema	Blood clot, DVT, bronchitis, emphysema, asthma, rhinitis, eczema, allergy diagnosed by doctor: Hayfever, allergic rhinitis or eczema	ESPMCS	Esophagus_Mucosa	402	387	307	194	154	128	220	66	62	92
IBD.EUR.Inflammatory_Bowel_Disease	Inflammatory Bowel Disease	NERVET	Nerve_Tibial	498	400	495	178	148	150	219	71	79	69
IMMUNOBASE_Systemic_lupus_erythematosus_hg19	Systemic Lupus Erythematosus	SKINS	Skin_Sun_Exposed_Lower_leg	484	509	580	184	161	155	219	58	97	64
UKB_20002_1111_self_reported_asthma	Non-cancer illness code, self-reported: asthma	ESPMSL	Esophagus_Muscularis	426	431	492	179	153	142	219	66	76	77
UKB_6152_8_diagnosed_by_doctor_Asthma	Blood clot, DVT, bronchitis, emphysema, asthma, rhinitis, eczema, allergy diagnosed by doctor: Asthma	LUNG	Lung	465	475	551	188	151	155	219	68	87	64
UKB_6152_9_diagnosed_by_doctor_Hayfever_allergic_rhinitis_or_eczema	Blood clot, DVT, bronchitis, emphysema, asthma, rhinitis, eczema, allergy diagnosed by doctor: Hayfever, allergic rhinitis or eczema	GEUVADIS	Geuvadis_LCL	333	258	338	178	149	138	219	70	68	81
RA_OKADA_TRANS_ETHNIC	Rheumatoid Arthritis	SKINS	Skin_Sun_Exposed_Lower_leg	531	630	590	195	162	153	218	56	97	65
RA_OKADA_TRANS_ETHNIC	Rheumatoid Arthritis	SPLEEN	Spleen	444	537	504	175	165	140	218	53	87	78
UKB_20002_1111_self_reported_asthma	Non-cancer illness code, self-reported: asthma	ESPMCS	Esophagus_Mucosa	459	463	487	199	153	145	218	65	80	73
UKB_20002_1226_self_reported_hypothyroidism_or_myxoedema	Non-cancer illness code, self-reported: hypothyroidism/myxoedema	WHLBLD	Whole_Blood	434	435	443	175	155	137	218	63	74	81
UKB_6152_8_diagnosed_by_doctor_Asthma	Blood clot, DVT, bronchitis, emphysema, asthma, rhinitis, eczema, allergy diagnosed by doctor: Asthma	ARTAORT	Artery_Aorta	372	417	404	163	147	144	218	71	73	74
pgc.scz2	Schizophrenia	CLNSGM	Colon_Sigmoid	383	314	354	200	144	140	218	74	66	78
Astle_et_al_2016_Neutrophil_count	Neutrophil count	BRNSNG	Brain_Substantia_nigra	312	355	315	181	150	126	216	66	60	90
Astle_et_al_2016_Sum_basophil_neutrophil_counts	Sum basophil neutrophil counts	BRNSNG	Brain_Substantia_nigra	319	355	319	183	149	128	216	67	61	88
UKB_20002_1065_self_reported_hypertension	Non-cancer illness code, self-reported: hypertension	CLNTRN	Colon_Transverse	390	308	300	199	130	134	216	86	48	82
UKB_6152_9_diagnosed_by_doctor_Hayfever_allergic_rhinitis_or_eczema	Blood clot, DVT, bronchitis, emphysema, asthma, rhinitis, eczema, allergy diagnosed by doctor: Hayfever, allergic rhinitis or eczema	FIBRBLS	Cells_Cultured_fibroblasts	409	325	319	198	141	136	216	75	61	80
Astle_et_al_2016_Lymphocyte_counts	Lymphocyte counts	KDNCTX	Kidney_Cortex	224	251	269	149	134	125	215	81	44	90
IMMUNOBASE_Systemic_lupus_erythematosus_hg19	Systemic Lupus Erythematosus	LUNG	Lung	443	520	537	177	159	149	215	56	93	66
RA_OKADA_TRANS_ETHNIC	Rheumatoid Arthritis	GEUVADIS	Geuvadis_LCL	480	442	487	189	154	142	215	61	81	73
UKB_6152_8_diagnosed_by_doctor_Asthma	Blood clot, DVT, bronchitis, emphysema, asthma, rhinitis, eczema, allergy diagnosed by doctor: Asthma	ARTTBL	Artery_Tibial	481	442	461	191	140	150	215	75	75	65
UKB_6152_9_diagnosed_by_doctor_Hayfever_allergic_rhinitis_or_eczema	Blood clot, DVT, bronchitis, emphysema, asthma, rhinitis, eczema, allergy diagnosed by doctor: Hayfever, allergic rhinitis or eczema	ESPMSL	Esophagus_Muscularis	368	382	328	180	138	129	215	77	52	86
IMMUNOBASE_Systemic_lupus_erythematosus_hg19	Systemic Lupus Erythematosus	SKINNS	Skin_Not_Sun_Exposed_Suprapubic	431	458	526	179	146	143	214	68	75	71
RA_OKADA_TRANS_ETHNIC	Rheumatoid Arthritis	CLNTRN	Colon_Transverse	470	533	571	174	162	139	214	52	87	75
UKB_20002_1226_self_reported_hypothyroidism_or_myxoedema	Non-cancer illness code, self-reported: hypothyroidism/myxoedema	ADPSBQ	Adipose_Subcutaneous	456	493	504	188	163	139	214	51	88	75
pgc.scz2	Schizophrenia	GEUVADIS	Geuvadis_LCL	307	247	274	198	158	118	214	56	62	96
RA_OKADA_TRANS_ETHNIC	Rheumatoid Arthritis	WHLBLD	Whole_Blood	439	514	530	166	149	150	213	64	86	63
UKB_20002_1111_self_reported_asthma	Non-cancer illness code, self-reported: asthma	ARTAORT	Artery_Aorta	357	411	399	150	146	138	213	67	71	75
pgc.scz2	Schizophrenia	HRTAA	Heart_Atrial_Appendage	407	308	362	207	141	143	213	72	71	70
pgc.scz2	Schizophrenia	HRTLV	Heart_Left_Ventricle	339	298	258	180	153	128	213	60	68	85
Astle_et_al_2016_White_blood_cell_count	White blood cell count	KDNCTX	Kidney_Cortex	236	251	294	148	126	127	212	86	41	85
RA_OKADA_TRANS_ETHNIC	Rheumatoid Arthritis	ARTTBL	Artery_Tibial	447	552	476	173	157	140	212	55	85	72
UKB_20002_1226_self_reported_hypothyroidism_or_myxoedema	Non-cancer illness code, self-reported: hypothyroidism/myxoedema	CLNTRN	Colon_Transverse	409	442	444	185	157	131	212	55	76	81
pgc.scz2	Schizophrenia	SPLEEN	Spleen	341	304	288	188	143	130	211	68	62	81
Astle_et_al_2016_Neutrophil_count	Neutrophil count	BRNAMY	Brain_Amygdala	308	285	348	163	129	136	210	81	55	74
IMMUNOBASE_Systemic_lupus_erythematosus_hg19	Systemic Lupus Erythematosus	ADPSBQ	Adipose_Subcutaneous	489	478	540	181	152	150	210	58	92	60
UKB_20002_1065_self_reported_hypertension	Non-cancer illness code, self-reported: hypertension	BRNCHA	Brain_Cerebellum	355	289	281	172	134	125	210	76	49	85
UKB_20002_1111_self_reported_asthma	Non-cancer illness code, self-reported: asthma	LUNG	Lung	455	467	538	182	144	151	209	65	86	58
UKB_6152_8_diagnosed_by_doctor_Asthma	Blood clot, DVT, bronchitis, emphysema, asthma, rhinitis, eczema, allergy diagnosed by doctor: Asthma	ADPVSC	Adipose_Visceral_Omentum	442	426	497	182	141	144	209	68	76	65
UKB_6152_8_diagnosed_by_doctor_Asthma	Blood clot, DVT, bronchitis, emphysema, asthma, rhinitis, eczema, allergy diagnosed by doctor: Asthma	CLNTRN	Colon_Transverse	371	445	447	160	151	124	209	58	66	85
UKB_6152_8_diagnosed_by_doctor_Asthma	Blood clot, DVT, bronchitis, emphysema, asthma, rhinitis, eczema, allergy diagnosed by doctor: Asthma	GEUVADIS	Geuvadis_LCL	372	333	439	167	146	135	209	63	72	74
Astle_et_al_2016_Granulocyte_count	Granulocyte count	BRNSNG	Brain_Substantia_nigra	300	344	301	172	145	116	208	63	53	92
Astle_et_al_2016_Sum_basophil_neutrophil_counts	Sum basophil neutrophil counts	BRNAMY	Brain_Amygdala	310	284	354	169	128	135	208	80	55	73
UKB_20002_1111_self_reported_asthma	Non-cancer illness code, self-reported: asthma	ADPVSC	Adipose_Visceral_Omentum	429	428	499	178	143	140	208	65	75	68
UKB_6152_8_diagnosed_by_doctor_Asthma	Blood clot, DVT, bronchitis, emphysema, asthma, rhinitis, eczema, allergy diagnosed by doctor: Asthma	BREAST	Breast_Mammary_Tissue	425	384	489	175	127	152	207	80	72	55
UKB_6152_9_diagnosed_by_doctor_Hayfever_allergic_rhinitis_or_eczema	Blood clot, DVT, bronchitis, emphysema, asthma, rhinitis, eczema, allergy diagnosed by doctor: Hayfever, allergic rhinitis or eczema	WHLBLD	Whole_Blood	407	375	308	169	144	124	207	63	61	83
pgc.scz2	Schizophrenia	PRSTTE	Prostate	335	257	292	181	123	135	207	84	51	72
UKB_20002_1065_self_reported_hypertension	Non-cancer illness code, self-reported: hypertension	CLNSGM	Colon_Sigmoid	325	249	269	181	120	128	206	86	42	78
UKB_20002_1065_self_reported_hypertension	Non-cancer illness code, self-reported: hypertension	WHLBLD	Whole_Blood	354	306	246	170	138	117	206	68	49	89
Astle_et_al_2016_Sum_neutrophil_eosinophil_counts	Sum neutrophil eosinophil counts	BRNSNG	Brain_Substantia_nigra	290	342	294	171	143	115	205	62	53	90
UKB_20002_1111_self_reported_asthma	Non-cancer illness code, self-reported: asthma	ARTTBL	Artery_Tibial	485	428	461	190	138	140	205	67	73	65
UKB_6152_9_diagnosed_by_doctor_Hayfever_allergic_rhinitis_or_eczema	Blood clot, DVT, bronchitis, emphysema, asthma, rhinitis, eczema, allergy diagnosed by doctor: Hayfever, allergic rhinitis or eczema	ARTAORT	Artery_Aorta	323	345	283	163	138	117	205	67	50	88
IBD.EUR.Inflammatory_Bowel_Disease	Inflammatory Bowel Disease	SKINS	Skin_Sun_Exposed_Lower_leg	439	379	441	164	148	129	204	56	73	75
UKB_20002_1065_self_reported_hypertension	Non-cancer illness code, self-reported: hypertension	GEUVADIS	Geuvadis_LCL	268	213	255	157	138	116	204	66	50	88
UKB_20002_1065_self_reported_hypertension	Non-cancer illness code, self-reported: hypertension	HRTAA	Heart_Atrial_Appendage	339	265	260	190	126	120	204	78	42	84
UKB_6152_8_diagnosed_by_doctor_Asthma	Blood clot, DVT, bronchitis, emphysema, asthma, rhinitis, eczema, allergy diagnosed by doctor: Asthma	WHLBLD	Whole_Blood	400	431	446	156	134	141	204	70	71	63
UKB_20002_1111_self_reported_asthma	Non-cancer illness code, self-reported: asthma	BREAST	Breast_Mammary_Tissue	421	377	487	169	120	153	203	83	70	50
UKB_20002_1111_self_reported_asthma	Non-cancer illness code, self-reported: asthma	CLNTRN	Colon_Transverse	372	430	449	165	142	125	203	61	64	78
UKB_20002_1111_self_reported_asthma	Non-cancer illness code, self-reported: asthma	GEUVADIS	Geuvadis_LCL	370	328	441	162	139	132	203	64	68	71
RA_OKADA_TRANS_ETHNIC	Rheumatoid Arthritis	ADPVSC	Adipose_Visceral_Omentum	435	545	495	176	146	143	202	56	87	59
UKB_2395_4_Hair_or_balding_pattern_Pattern_4	Hair/balding pattern: Pattern 4	TESTIS	Testis	491	344	506	163	122	140	202	80	60	62
UKB_6152_9_diagnosed_by_doctor_Hayfever_allergic_rhinitis_or_eczema	Blood clot, DVT, bronchitis, emphysema, asthma, rhinitis, eczema, allergy diagnosed by doctor: Hayfever, allergic rhinitis or eczema	SPLEEN	Spleen	355	347	275	181	146	110	202	56	54	92
UKB_20002_1111_self_reported_asthma	Non-cancer illness code, self-reported: asthma	WHLBLD	Whole_Blood	403	434	440	155	134	136	201	67	69	65
IMMUNOBASE_Systemic_lupus_erythematosus_hg19	Systemic Lupus Erythematosus	ESPMCS	Esophagus_Mucosa	392	424	518	164	137	140	200	63	77	60
RA_OKADA_TRANS_ETHNIC	Rheumatoid Arthritis	ESPMSL	Esophagus_Muscularis	471	539	513	179	153	137	200	47	90	63
pgc.scz2	Schizophrenia	BRNCHB	Brain_Cerebellar_Hemisphere	327	224	264	171	122	129	200	78	51	71
IBD.EUR.Inflammatory_Bowel_Disease	Inflammatory Bowel Disease	TESTIS	Testis	474	414	543	162	140	139	199	59	80	60
UKB_20002_1226_self_reported_hypothyroidism_or_myxoedema	Non-cancer illness code, self-reported: hypothyroidism/myxoedema	ADPVSC	Adipose_Visceral_Omentum	409	384	426	175	135	132	198	63	69	66
IMMUNOBASE_Systemic_lupus_erythematosus_hg19	Systemic Lupus Erythematosus	ADPVSC	Adipose_Visceral_Omentum	424	414	477	166	131	140	197	66	74	57
UKB_20002_1226_self_reported_hypothyroidism_or_myxoedema	Non-cancer illness code, self-reported: hypothyroidism/myxoedema	ARTTBL	Artery_Tibial	415	437	412	163	141	132	197	56	76	65
UKB_6152_8_diagnosed_by_doctor_Asthma	Blood clot, DVT, bronchitis, emphysema, asthma, rhinitis, eczema, allergy diagnosed by doctor: Asthma	MSCLSK	Muscle_Skeletal	464	391	438	180	130	130	197	67	63	67
UKB_6152_9_diagnosed_by_doctor_Hayfever_allergic_rhinitis_or_eczema	Blood clot, DVT, bronchitis, emphysema, asthma, rhinitis, eczema, allergy diagnosed by doctor: Hayfever, allergic rhinitis or eczema	ESPGEJ	Esophagus_Gastroesophageal_Junction	308	299	264	157	124	121	197	73	48	76
pgc.scz2	Schizophrenia	ADRNLG	Adrenal_Gland	291	249	296	155	123	132	197	74	58	65
RA_OKADA_TRANS_ETHNIC	Rheumatoid Arthritis	BREAST	Breast_Mammary_Tissue	442	491	518	167	137	139	196	59	80	57
UKB_6152_9_diagnosed_by_doctor_Hayfever_allergic_rhinitis_or_eczema	Blood clot, DVT, bronchitis, emphysema, asthma, rhinitis, eczema, allergy diagnosed by doctor: Hayfever, allergic rhinitis or eczema	BREAST	Breast_Mammary_Tissue	330	290	316	166	121	131	196	75	56	65
IMMUNOBASE_Systemic_lupus_erythematosus_hg19	Systemic Lupus Erythematosus	CLNTRN	Colon_Transverse	400	420	496	177	145	131	195	50	81	64
RA_OKADA_TRANS_ETHNIC	Rheumatoid Arthritis	BRNCHA	Brain_Cerebellum	442	365	428	162	130	138	195	65	73	57
UKB_20002_1111_self_reported_asthma	Non-cancer illness code, self-reported: asthma	MSCLSK	Muscle_Skeletal	466	397	442	178	130	128	195	65	63	67
UKB_6152_9_diagnosed_by_doctor_Hayfever_allergic_rhinitis_or_eczema	Blood clot, DVT, bronchitis, emphysema, asthma, rhinitis, eczema, allergy diagnosed by doctor: Hayfever, allergic rhinitis or eczema	CLNTRN	Colon_Transverse	320	318	293	159	126	114	195	69	45	81
UKB_20002_1065_self_reported_hypertension	Non-cancer illness code, self-reported: hypertension	PTTARY	Pituitary	327	268	236	164	122	112	194	72	40	82
UKB_20002_1226_self_reported_hypothyroidism_or_myxoedema	Non-cancer illness code, self-reported: hypothyroidism/myxoedema	ESPMSL	Esophagus_Muscularis	438	398	414	187	147	122	194	47	75	72
UKB_6152_8_diagnosed_by_doctor_Asthma	Blood clot, DVT, bronchitis, emphysema, asthma, rhinitis, eczema, allergy diagnosed by doctor: Asthma	FIBRBLS	Cells_Cultured_fibroblasts	430	366	367	174	137	127	194	57	70	67
pgc.scz2	Schizophrenia	OVARY	Ovary	303	239	299	171	117	136	194	77	59	58
Astle_et_al_2016_Myeloid_white_cell_count	Myeloid white cell count	BRNAMY	Brain_Amygdala	316	268	325	172	117	126	193	76	50	67
IBD.EUR.Inflammatory_Bowel_Disease	Inflammatory Bowel Disease	ESPMSL	Esophagus_Muscularis	351	348	428	131	126	131	193	67	64	62
IMMUNOBASE_Systemic_lupus_erythematosus_hg19	Systemic Lupus Erythematosus	BREAST	Breast_Mammary_Tissue	430	438	469	178	144	126	193	49	77	67
UKB_20002_1065_self_reported_hypertension	Non-cancer illness code, self-reported: hypertension	BRNCTXA	Brain_Cortex	266	235	195	155	121	104	193	72	32	89
UKB_20002_1226_self_reported_hypothyroidism_or_myxoedema	Non-cancer illness code, self-reported: hypothyroidism/myxoedema	MSCLSK	Muscle_Skeletal	420	381	385	182	134	117	193	59	58	76
UKB_6152_9_diagnosed_by_doctor_Hayfever_allergic_rhinitis_or_eczema	Blood clot, DVT, bronchitis, emphysema, asthma, rhinitis, eczema, allergy diagnosed by doctor: Hayfever, allergic rhinitis or eczema	MSCLSK	Muscle_Skeletal	350	318	298	173	124	121	193	69	52	72
GLGC_Mc_TG	Triglycerids	THYROID	Thyroid	373	286	273	158	128	117	192	64	53	75
IBD.EUR.Inflammatory_Bowel_Disease	Inflammatory Bowel Disease	LUNG	Lung	399	342	405	156	134	122	192	58	64	70
IMMUNOBASE_Systemic_lupus_erythematosus_hg19	Systemic Lupus Erythematosus	GEUVADIS	Geuvadis_LCL	405	360	434	174	145	124	192	47	77	68
UKB_20002_1225_self_reported_hyperthyroidism_or_thyrotoxicosis	Non-cancer illness code, self-reported: hyperthyroidism/thyrotoxicosis	THYROID	Thyroid	409	417	486	161	135	140	192	57	83	52
UKB_6152_9_diagnosed_by_doctor_Hayfever_allergic_rhinitis_or_eczema	Blood clot, DVT, bronchitis, emphysema, asthma, rhinitis, eczema, allergy diagnosed by doctor: Hayfever, allergic rhinitis or eczema	CLNSGM	Colon_Sigmoid	285	282	279	139	122	113	192	70	43	79
Astle_et_al_2016_Granulocyte_count	Granulocyte count	BRNAMY	Brain_Amygdala	302	258	318	167	117	121	191	74	47	70
Astle_et_al_2016_Monocyte_count	Monocyte count	KDNCTX	Kidney_Cortex	207	231	205	139	122	109	191	69	40	82
GLGC_Mc_HDL	High-density Lipoprotein Cholesterol	THYROID	Thyroid	373	270	230	174	132	103	191	59	44	88
IBD.EUR.Inflammatory_Bowel_Disease	Inflammatory Bowel Disease	SKINNS	Skin_Not_Sun_Exposed_Suprapubic	419	341	447	162	129	139	191	62	77	52
UKB_6152_8_diagnosed_by_doctor_Asthma	Blood clot, DVT, bronchitis, emphysema, asthma, rhinitis, eczema, allergy diagnosed by doctor: Asthma	CLNSGM	Colon_Sigmoid	355	366	400	159	126	121	191	65	56	70
pgc.scz2	Schizophrenia	STMACH	Stomach	308	262	260	183	125	117	191	66	51	74
RA_OKADA_TRANS_ETHNIC	Rheumatoid Arthritis	ARTAORT	Artery_Aorta	407	504	406	159	143	128	190	47	81	62
UKB_20002_1065_self_reported_hypertension	Non-cancer illness code, self-reported: hypertension	ESPGEJ	Esophagus_Gastroesophageal_Junction	314	241	246	171	110	121	190	80	41	69
UKB_20002_1226_self_reported_hypothyroidism_or_myxoedema	Non-cancer illness code, self-reported: hypothyroidism/myxoedema	SPLEEN	Spleen	405	414	419	161	140	125	190	50	75	65
UKB_6152_8_diagnosed_by_doctor_Asthma	Blood clot, DVT, bronchitis, emphysema, asthma, rhinitis, eczema, allergy diagnosed by doctor: Asthma	SPLEEN	Spleen	375	412	423	158	131	127	190	59	68	63
pgc.scz2	Schizophrenia	BRNCTXA	Brain_Cortex	298	228	255	165	112	119	190	78	41	71
RA_OKADA_TRANS_ETHNIC	Rheumatoid Arthritis	CLNSGM	Colon_Sigmoid	369	474	426	157	142	116	189	47	69	73
RA_OKADA_TRANS_ETHNIC	Rheumatoid Arthritis	FIBRBLS	Cells_Cultured_fibroblasts	448	417	376	174	135	123	189	54	69	66
Astle_et_al_2016_Sum_neutrophil_eosinophil_counts	Sum neutrophil eosinophil counts	BRNAMY	Brain_Amygdala	299	258	309	166	118	117	188	70	47	71
GLGC_Mc_HDL	High-density Lipoprotein Cholesterol	SKINS	Skin_Sun_Exposed_Lower_leg	337	216	259	153	108	122	188	80	42	66
IBD.EUR.Inflammatory_Bowel_Disease	Inflammatory Bowel Disease	ADPSBQ	Adipose_Subcutaneous	422	341	389	166	137	122	188	51	71	66
IBD.EUR.Inflammatory_Bowel_Disease	Inflammatory Bowel Disease	ESPMCS	Esophagus_Mucosa	374	340	389	154	128	126	188	60	66	62
IMMUNOBASE_Systemic_lupus_erythematosus_hg19	Systemic Lupus Erythematosus	ARTTBL	Artery_Tibial	447	471	415	168	140	125	188	48	77	63
IMMUNOBASE_Systemic_lupus_erythematosus_hg19	Systemic Lupus Erythematosus	ESPMSL	Esophagus_Muscularis	465	473	492	181	139	130	188	49	81	58
IMMUNOBASE_Systemic_lupus_erythematosus_hg19	Systemic Lupus Erythematosus	SPLEEN	Spleen	387	428	425	157	134	132	188	54	78	56
UKB_20002_1111_self_reported_asthma	Non-cancer illness code, self-reported: asthma	CLNSGM	Colon_Sigmoid	348	356	399	160	122	122	188	66	56	66
UKB_20002_1111_self_reported_asthma	Non-cancer illness code, self-reported: asthma	FIBRBLS	Cells_Cultured_fibroblasts	429	361	364	167	129	127	188	59	68	61
UKB_20002_1226_self_reported_hypothyroidism_or_myxoedema	Non-cancer illness code, self-reported: hypothyroidism/myxoedema	FIBRBLS	Cells_Cultured_fibroblasts	437	344	341	180	128	122	188	60	62	66
UKB_6152_8_diagnosed_by_doctor_Asthma	Blood clot, DVT, bronchitis, emphysema, asthma, rhinitis, eczema, allergy diagnosed by doctor: Asthma	PTTARY	Pituitary	304	342	387	136	117	124	188	71	53	64
IBD.EUR.Inflammatory_Bowel_Disease	Inflammatory Bowel Disease	CLNTRN	Colon_Transverse	375	326	397	146	130	118	187	57	61	69
UKB_6152_8_diagnosed_by_doctor_Asthma	Blood clot, DVT, bronchitis, emphysema, asthma, rhinitis, eczema, allergy diagnosed by doctor: Asthma	ESPGEJ	Esophagus_Gastroesophageal_Junction	379	392	394	160	127	126	187	60	66	61
IMMUNOBASE_Systemic_lupus_erythematosus_hg19	Systemic Lupus Erythematosus	ESPGEJ	Esophagus_Gastroesophageal_Junction	381	407	446	154	128	127	186	58	69	59
UKB_20002_1065_self_reported_hypertension	Non-cancer illness code, self-reported: hypertension	PNCREAS	Pancreas	275	221	193	159	110	109	186	76	33	77
UKB_20002_1111_self_reported_asthma	Non-cancer illness code, self-reported: asthma	ESPGEJ	Esophagus_Gastroesophageal_Junction	371	386	401	157	126	126	186	60	66	60
UKB_20002_1111_self_reported_asthma	Non-cancer illness code, self-reported: asthma	SPLEEN	Spleen	376	411	422	156	129	126	186	57	69	60
UKB_23099_Body_fat_percentage	Body fat percentage	KDNCTX	Kidney_Cortex	198	185	162	141	108	103	186	78	25	83
GLGC_Mc_TG	Triglycerids	TESTIS	Testis	300	260	300	136	112	124	185	73	51	61
RA_OKADA_TRANS_ETHNIC	Rheumatoid Arthritis	BRNCHB	Brain_Cerebellar_Hemisphere	406	370	375	167	131	122	185	54	68	63
RA_OKADA_TRANS_ETHNIC	Rheumatoid Arthritis	PTTARY	Pituitary	374	418	419	153	135	121	185	50	71	64
RA_OKADA_TRANS_ETHNIC	Rheumatoid Arthritis	SNTTRM	Small_Intestine_Terminal_Ileum	341	412	411	149	129	116	185	56	60	69
GLGC_Mc_LDL	Low-density Lipoprotein Cholesterol	THYROID	Thyroid	338	250	261	148	126	113	184	58	55	71
IMMUNOBASE_Systemic_lupus_erythematosus_hg19	Systemic Lupus Erythematosus	WHLBLD	Whole_Blood	396	473	437	156	131	131	184	53	78	53
RA_OKADA_TRANS_ETHNIC	Rheumatoid Arthritis	ESPGEJ	Esophagus_Gastroesophageal_Junction	422	472	445	164	140	122	184	44	78	62
pgc.scz2	Schizophrenia	PNCREAS	Pancreas	329	223	254	168	117	124	183	66	58	59
UKB_20002_1225_self_reported_hyperthyroidism_or_thyrotoxicosis	Non-cancer illness code, self-reported: hyperthyroidism/thyrotoxicosis	TESTIS	Testis	405	376	490	154	121	138	182	61	77	44
UKB_20002_1226_self_reported_hypothyroidism_or_myxoedema	Non-cancer illness code, self-reported: hypothyroidism/myxoedema	ARTAORT	Artery_Aorta	346	383	345	144	133	112	182	49	63	70
UKB_20002_1226_self_reported_hypothyroidism_or_myxoedema	Non-cancer illness code, self-reported: hypothyroidism/myxoedema	BREAST	Breast_Mammary_Tissue	377	384	441	169	120	131	182	62	69	51
UKB_6152_9_diagnosed_by_doctor_Hayfever_allergic_rhinitis_or_eczema	Blood clot, DVT, bronchitis, emphysema, asthma, rhinitis, eczema, allergy diagnosed by doctor: Hayfever, allergic rhinitis or eczema	BRNCHA	Brain_Cerebellum	364	261	276	168	116	118	182	66	52	64
IBD.EUR.Crohns_Disease	Crohn's Disease	THYROID	Thyroid	372	307	344	124	121	115	181	60	55	66
IBD.EUR.Inflammatory_Bowel_Disease	Inflammatory Bowel Disease	ADPVSC	Adipose_Visceral_Omentum	342	321	356	141	129	112	181	52	60	69
IMMUNOBASE_Multiple_sclerosis_hg19	Multiple Sclerosis	THYROID	Thyroid	456	553	599	157	133	127	181	48	79	54
RA_OKADA_TRANS_ETHNIC	Rheumatoid Arthritis	ADRNLG	Adrenal_Gland	332	423	403	137	135	115	181	46	69	66
UKB_20002_1111_self_reported_asthma	Non-cancer illness code, self-reported: asthma	PTTARY	Pituitary	303	343	376	136	117	118	181	64	54	63
UKB_20127_Neuroticism_score	Neuroticism score	TESTIS	Testis	445	342	429	138	114	128	181	67	61	53
pgc.scz2	Schizophrenia	SNTTRM	Small_Intestine_Terminal_Ileum	266	217	258	156	111	115	181	70	45	66
IBD.EUR.Inflammatory_Bowel_Disease	Inflammatory Bowel Disease	WHLBLD	Whole_Blood	384	335	341	141	122	114	180	58	56	66
IMMUNOBASE_Multiple_sclerosis_hg19	Multiple Sclerosis	NERVET	Nerve_Tibial	451	541	601	149	139	131	180	41	90	49
UKB_20002_1065_self_reported_hypertension	Non-cancer illness code, self-reported: hypertension	STMACH	Stomach	280	269	254	159	110	110	180	70	40	70
pgc.scz2	Schizophrenia	BRNNCC	Brain_Nucleus_accumbens_basal_ganglia	313	227	233	166	113	115	180	67	48	65
GLGC_Mc_HDL	High-density Lipoprotein Cholesterol	NERVET	Nerve_Tibial	342	268	258	136	114	116	179	65	51	63
IMMUNOBASE_Systemic_lupus_erythematosus_hg19	Systemic Lupus Erythematosus	CLNSGM	Colon_Sigmoid	357	415	420	146	126	120	179	53	67	59
pgc.scz2	Schizophrenia	ARTCRN	Artery_Coronary	271	240	233	154	115	110	179	64	46	69
IMMUNOBASE_Systemic_lupus_erythematosus_hg19	Systemic Lupus Erythematosus	MSCLSK	Muscle_Skeletal	442	412	406	168	131	117	178	47	70	61
UKB_20002_1226_self_reported_hypothyroidism_or_myxoedema	Non-cancer illness code, self-reported: hypothyroidism/myxoedema	BRNCHA	Brain_Cerebellum	389	313	373	145	120	127	178	58	69	51
UKB_6152_8_diagnosed_by_doctor_Asthma	Blood clot, DVT, bronchitis, emphysema, asthma, rhinitis, eczema, allergy diagnosed by doctor: Asthma	HRTAA	Heart_Atrial_Appendage	344	335	369	153	113	119	178	65	54	59
GLGC_Mc_TG	Triglycerids	LUNG	Lung	304	278	241	151	112	104	177	65	39	73
RA_OKADA_TRANS_ETHNIC	Rheumatoid Arthritis	MSCLSK	Muscle_Skeletal	417	480	412	164	138	113	177	39	74	64
UKB_20002_1065_self_reported_hypertension	Non-cancer illness code, self-reported: hypertension	HRTLV	Heart_Left_Ventricle	274	232	220	154	103	113	177	74	39	64
UKB_20002_1226_self_reported_hypothyroidism_or_myxoedema	Non-cancer illness code, self-reported: hypothyroidism/myxoedema	ESPGEJ	Esophagus_Gastroesophageal_Junction	364	388	382	156	132	110	177	45	65	67
IMMUNOBASE_Systemic_lupus_erythematosus_hg19	Systemic Lupus Erythematosus	FIBRBLS	Cells_Cultured_fibroblasts	389	349	394	163	113	127	176	63	64	49
RA_OKADA_TRANS_ETHNIC	Rheumatoid Arthritis	STMACH	Stomach	362	409	396	144	126	116	176	50	66	60
UKB_20002_1065_self_reported_hypertension	Non-cancer illness code, self-reported: hypertension	BRNCDT	Brain_Caudate_basal_ganglia	275	200	207	157	105	111	176	71	40	65
UKB_20002_1111_self_reported_asthma	Non-cancer illness code, self-reported: asthma	HRTAA	Heart_Atrial_Appendage	330	332	373	150	114	118	176	62	56	58
UKB_6152_9_diagnosed_by_doctor_Hayfever_allergic_rhinitis_or_eczema	Blood clot, DVT, bronchitis, emphysema, asthma, rhinitis, eczema, allergy diagnosed by doctor: Hayfever, allergic rhinitis or eczema	PTTARY	Pituitary	261	244	220	139	114	104	176	62	42	72
IBD.EUR.Inflammatory_Bowel_Disease	Inflammatory Bowel Disease	ARTTBL	Artery_Tibial	439	364	382	151	128	109	175	47	62	66
IBD.EUR.Inflammatory_Bowel_Disease	Inflammatory Bowel Disease	SPLEEN	Spleen	348	287	363	138	121	117	175	54	63	58
IMMUNOBASE_Systemic_lupus_erythematosus_hg19	Systemic Lupus Erythematosus	ARTAORT	Artery_Aorta	374	422	399	157	133	119	175	42	77	56
IMMUNOBASE_Systemic_lupus_erythematosus_hg19	Systemic Lupus Erythematosus	PTTARY	Pituitary	325	359	398	138	121	125	175	54	71	50
UKB_20002_1065_self_reported_hypertension	Non-cancer illness code, self-reported: hypertension	BRNNCC	Brain_Nucleus_accumbens_basal_ganglia	272	208	199	157	102	105	175	73	32	70
UKB_20002_1225_self_reported_hyperthyroidism_or_thyrotoxicosis	Non-cancer illness code, self-reported: hyperthyroidism/thyrotoxicosis	NERVET	Nerve_Tibial	359	388	438	151	126	128	175	49	79	47
UKB_20002_1226_self_reported_hypothyroidism_or_myxoedema	Non-cancer illness code, self-reported: hypothyroidism/myxoedema	BRNCHB	Brain_Cerebellar_Hemisphere	370	332	318	152	132	105	175	43	62	70
UKB_6152_9_diagnosed_by_doctor_Hayfever_allergic_rhinitis_or_eczema	Blood clot, DVT, bronchitis, emphysema, asthma, rhinitis, eczema, allergy diagnosed by doctor: Hayfever, allergic rhinitis or eczema	PRSTTE	Prostate	253	240	203	131	100	111	175	75	36	64
UKB_6152_9_diagnosed_by_doctor_Hayfever_allergic_rhinitis_or_eczema	Blood clot, DVT, bronchitis, emphysema, asthma, rhinitis, eczema, allergy diagnosed by doctor: Hayfever, allergic rhinitis or eczema	STMACH	Stomach	260	261	234	138	118	102	175	57	45	73
GLGC_Mc_TG	Triglycerids	ADPSBQ	Adipose_Subcutaneous	356	281	260	153	108	109	174	66	43	65
UKB_6152_8_diagnosed_by_doctor_Asthma	Blood clot, DVT, bronchitis, emphysema, asthma, rhinitis, eczema, allergy diagnosed by doctor: Asthma	PRSTTE	Prostate	311	370	354	156	126	106	174	48	58	68
Astle_et_al_2016_Sum_neutrophil_eosinophil_counts	Sum neutrophil eosinophil counts	KDNCTX	Kidney_Cortex	201	207	239	126	104	101	173	69	32	72
IMMUNOBASE_Systemic_lupus_erythematosus_hg19	Systemic Lupus Erythematosus	HRTAA	Heart_Atrial_Appendage	365	391	412	160	121	121	173	52	69	52
UKB_20002_1065_self_reported_hypertension	Non-cancer illness code, self-reported: hypertension	ADRNLG	Adrenal_Gland	286	187	227	164	92	118	173	81	37	55
UKB_20002_1065_self_reported_hypertension	Non-cancer illness code, self-reported: hypertension	PRSTTE	Prostate	244	255	212	146	114	97	173	59	38	76
UKB_20002_1225_self_reported_hyperthyroidism_or_thyrotoxicosis	Non-cancer illness code, self-reported: hyperthyroidism/thyrotoxicosis	LUNG	Lung	362	410	450	143	123	123	173	50	73	50
UKB_6152_8_diagnosed_by_doctor_Asthma	Blood clot, DVT, bronchitis, emphysema, asthma, rhinitis, eczema, allergy diagnosed by doctor: Asthma	STMACH	Stomach	326	353	338	149	125	103	173	48	55	70
UKB_6152_9_diagnosed_by_doctor_Hayfever_allergic_rhinitis_or_eczema	Blood clot, DVT, bronchitis, emphysema, asthma, rhinitis, eczema, allergy diagnosed by doctor: Hayfever, allergic rhinitis or eczema	HRTAA	Heart_Atrial_Appendage	258	255	237	136	99	114	173	74	40	59
GLGC_Mc_HDL	High-density Lipoprotein Cholesterol	ADPSBQ	Adipose_Subcutaneous	339	225	257	153	109	118	172	63	55	54
GLGC_Mc_LDL	Low-density Lipoprotein Cholesterol	TESTIS	Testis	320	200	251	143	108	108	172	64	44	64
GLGC_Mc_TG	Triglycerids	SKINS	Skin_Sun_Exposed_Lower_leg	320	259	226	139	100	114	172	72	42	58
IBD.EUR.Inflammatory_Bowel_Disease	Inflammatory Bowel Disease	CLNSGM	Colon_Sigmoid	327	270	398	123	112	113	172	60	53	59
IMMUNOBASE_Multiple_sclerosis_hg19	Multiple Sclerosis	ESPMCS	Esophagus_Mucosa	385	489	566	140	123	127	172	49	78	45
IMMUNOBASE_Multiple_sclerosis_hg19	Multiple Sclerosis	TESTIS	Testis	417	483	598	146	124	134	172	48	86	38
RA_OKADA_TRANS_ETHNIC	Rheumatoid Arthritis	HRTAA	Heart_Atrial_Appendage	358	449	429	154	117	119	172	55	64	53
Astle_et_al_2016_Sum_basophil_neutrophil_counts	Sum basophil neutrophil counts	KDNCTX	Kidney_Cortex	200	207	240	129	101	101	171	70	31	70
IBD.EUR.Inflammatory_Bowel_Disease	Inflammatory Bowel Disease	ESPGEJ	Esophagus_Gastroesophageal_Junction	337	267	339	138	120	100	171	51	49	71
UKB_20002_1065_self_reported_hypertension	Non-cancer illness code, self-reported: hypertension	BRNCHB	Brain_Cerebellar_Hemisphere	355	250	229	186	109	103	171	62	41	68
Astle_et_al_2016_Granulocyte_count	Granulocyte count	KDNCTX	Kidney_Cortex	203	209	239	127	104	100	170	66	34	70
Astle_et_al_2016_Neutrophil_count	Neutrophil count	KDNCTX	Kidney_Cortex	199	205	238	131	102	99	170	68	31	71
IBD.EUR.Crohns_Disease	Crohn's Disease	TESTIS	Testis	376	301	409	121	110	119	170	60	59	51
IMMUNOBASE_Multiple_sclerosis_hg19	Multiple Sclerosis	SKINS	Skin_Sun_Exposed_Lower_leg	414	533	590	137	128	122	170	42	80	48
UKB_20002_1111_self_reported_asthma	Non-cancer illness code, self-reported: asthma	ADRNLG	Adrenal_Gland	283	328	345	130	111	112	170	59	53	58
UKB_20002_1111_self_reported_asthma	Non-cancer illness code, self-reported: asthma	PRSTTE	Prostate	300	363	350	150	121	103	170	49	54	67
UKB_20002_1111_self_reported_asthma	Non-cancer illness code, self-reported: asthma	STMACH	Stomach	326	350	340	151	121	103	170	49	54	67
UKB_20002_1225_self_reported_hyperthyroidism_or_thyrotoxicosis	Non-cancer illness code, self-reported: hyperthyroidism/thyrotoxicosis	ADPSBQ	Adipose_Subcutaneous	360	415	411	144	125	117	170	45	72	53
UKB_20002_1226_self_reported_hypothyroidism_or_myxoedema	Non-cancer illness code, self-reported: hypothyroidism/myxoedema	CLNSGM	Colon_Sigmoid	320	370	358	145	123	106	170	47	59	64
UKB_6152_8_diagnosed_by_doctor_Asthma	Blood clot, DVT, bronchitis, emphysema, asthma, rhinitis, eczema, allergy diagnosed by doctor: Asthma	ADRNLG	Adrenal_Gland	296	324	355	135	110	113	170	60	53	57
pgc.scz2	Schizophrenia	LCL	Cells_EBV-transformed_lymphocytes	259	226	221	152	115	96	170	55	41	74
Astle_et_al_2016_Myeloid_white_cell_count	Myeloid white cell count	KDNCTX	Kidney_Cortex	202	219	241	123	105	99	169	64	35	70
IBD.EUR.Inflammatory_Bowel_Disease	Inflammatory Bowel Disease	MSCLSK	Muscle_Skeletal	383	297	349	136	113	110	169	56	54	59
RA_OKADA_TRANS_ETHNIC	Rheumatoid Arthritis	PRSTTE	Prostate	347	418	411	150	127	115	169	42	73	54
UKB_20002_1225_self_reported_hyperthyroidism_or_thyrotoxicosis	Non-cancer illness code, self-reported: hyperthyroidism/thyrotoxicosis	SKINS	Skin_Sun_Exposed_Lower_leg	346	429	454	138	128	118	169	41	77	51
UKB_6152_9_diagnosed_by_doctor_Hayfever_allergic_rhinitis_or_eczema	Blood clot, DVT, bronchitis, emphysema, asthma, rhinitis, eczema, allergy diagnosed by doctor: Hayfever, allergic rhinitis or eczema	PNCREAS	Pancreas	242	194	210	139	101	101	169	68	33	68
IBD.EUR.Inflammatory_Bowel_Disease	Inflammatory Bowel Disease	ARTAORT	Artery_Aorta	355	303	330	142	121	108	168	47	61	60
IMMUNOBASE_Multiple_sclerosis_hg19	Multiple Sclerosis	LUNG	Lung	411	559	586	143	124	124	168	44	80	44
UKB_20002_1065_self_reported_hypertension	Non-cancer illness code, self-reported: hypertension	BRNCTXB	Brain_Frontal_Cortex_BA9	221	199	187	123	94	102	168	74	28	66
UKB_20002_1111_self_reported_asthma	Non-cancer illness code, self-reported: asthma	SNTTRM	Small_Intestine_Terminal_Ileum	265	305	347	114	113	107	168	55	52	61
UKB_20002_1226_self_reported_hypothyroidism_or_myxoedema	Non-cancer illness code, self-reported: hypothyroidism/myxoedema	STMACH	Stomach	325	338	327	150	114	108	168	54	54	60
UKB_20002_1453_self_reported_psoriasis	Non-cancer illness code, self-reported: psoriasis	THYROID	Thyroid	411	513	499	141	124	126	168	44	82	42
GLGC_Mc_HDL	High-density Lipoprotein Cholesterol	TESTIS	Testis	281	200	290	135	91	117	167	76	41	50
IMMUNOBASE_Multiple_sclerosis_hg19	Multiple Sclerosis	ADPSBQ	Adipose_Subcutaneous	454	544	584	149	132	120	167	35	85	47
RA_OKADA_TRANS_ETHNIC	Rheumatoid Arthritis	PNCREAS	Pancreas	336	384	393	142	121	105	167	46	59	62
UKB_20002_1225_self_reported_hyperthyroidism_or_thyrotoxicosis	Non-cancer illness code, self-reported: hyperthyroidism/thyrotoxicosis	ADPVSC	Adipose_Visceral_Omentum	333	365	411	128	114	118	167	53	65	49
UKB_20002_1225_self_reported_hyperthyroidism_or_thyrotoxicosis	Non-cancer illness code, self-reported: hyperthyroidism/thyrotoxicosis	SKINNS	Skin_Not_Sun_Exposed_Suprapubic	336	385	445	132	122	116	167	45	71	51
UKB_20002_1226_self_reported_hypothyroidism_or_myxoedema	Non-cancer illness code, self-reported: hypothyroidism/myxoedema	PTTARY	Pituitary	353	370	344	155	131	97	167	36	61	70
UKB_20002_1453_self_reported_psoriasis	Non-cancer illness code, self-reported: psoriasis	LUNG	Lung	348	494	509	126	120	126	167	47	79	41
GLGC_Mc_HDL	High-density Lipoprotein Cholesterol	SKINNS	Skin_Not_Sun_Exposed_Suprapubic	276	213	245	151	101	106	166	65	41	60
GLGC_Mc_TG	Triglycerids	SKINNS	Skin_Not_Sun_Exposed_Suprapubic	281	240	221	126	106	101	166	60	41	65
IBD.EUR.Crohns_Disease	Crohn's Disease	NERVET	Nerve_Tibial	361	281	336	135	116	111	166	50	61	55
IMMUNOBASE_Systemic_lupus_erythematosus_hg19	Systemic Lupus Erythematosus	ADRNLG	Adrenal_Gland	319	337	393	136	115	119	166	51	68	47
IMMUNOBASE_Systemic_lupus_erythematosus_hg19	Systemic Lupus Erythematosus	BRNCHA	Brain_Cerebellum	369	344	363	146	113	116	166	53	63	50
RA_OKADA_TRANS_ETHNIC	Rheumatoid Arthritis	LCL	Cells_EBV-transformed_lymphocytes	307	346	382	132	111	117	166	55	62	49
UKB_20002_1065_self_reported_hypertension	Non-cancer illness code, self-reported: hypertension	SNTTRM	Small_Intestine_Terminal_Ileum	209	222	200	131	99	108	166	67	41	58
UKB_20002_1226_self_reported_hypothyroidism_or_myxoedema	Non-cancer illness code, self-reported: hypothyroidism/myxoedema	PNCREAS	Pancreas	285	285	276	126	121	97	166	45	52	69
GLGC_Mc_LDL	Low-density Lipoprotein Cholesterol	NERVET	Nerve_Tibial	325	233	244	144	105	104	165	60	44	61
IMMUNOBASE_Systemic_lupus_erythematosus_hg19	Systemic Lupus Erythematosus	PRSTTE	Prostate	293	357	394	130	115	114	165	50	64	51
UKB_20002_1473_self_reported_high_cholesterol	Non-cancer illness code, self-reported: high cholesterol	THYROID	Thyroid	293	209	209	133	104	104	165	61	43	61
pgc.scz2	Schizophrenia	BRNHPT	Brain_Hypothalamus	280	200	204	156	102	98	165	63	35	67
UKB_20002_1225_self_reported_hyperthyroidism_or_thyrotoxicosis	Non-cancer illness code, self-reported: hyperthyroidism/thyrotoxicosis	GEUVADIS	Geuvadis_LCL	341	325	381	137	122	112	164	42	70	52
UKB_6152_9_diagnosed_by_doctor_Hayfever_allergic_rhinitis_or_eczema	Blood clot, DVT, bronchitis, emphysema, asthma, rhinitis, eczema, allergy diagnosed by doctor: Hayfever, allergic rhinitis or eczema	HRTLV	Heart_Left_Ventricle	246	243	219	136	100	101	164	64	37	63
IMMUNOBASE_Multiple_sclerosis_hg19	Multiple Sclerosis	SKINNS	Skin_Not_Sun_Exposed_Suprapubic	398	498	566	134	131	113	163	32	81	50
IMMUNOBASE_Systemic_lupus_erythematosus_hg19	Systemic Lupus Erythematosus	SNTTRM	Small_Intestine_Terminal_Ileum	284	326	346	132	112	108	163	51	57	55
UKB_6152_8_diagnosed_by_doctor_Asthma	Blood clot, DVT, bronchitis, emphysema, asthma, rhinitis, eczema, allergy diagnosed by doctor: Asthma	SNTTRM	Small_Intestine_Terminal_Ileum	264	306	341	115	113	103	163	50	53	60
pgc.scz2	Schizophrenia	BRNCTXB	Brain_Frontal_Cortex_BA9	267	200	190	153	106	93	163	57	36	70
pgc.scz2	Schizophrenia	BRNPTM	Brain_Putamen_basal_ganglia	256	197	197	144	104	92	163	59	33	71
IBD.EUR.Inflammatory_Bowel_Disease	Inflammatory Bowel Disease	STMACH	Stomach	284	266	319	128	114	95	162	48	47	67
IMMUNOBASE_Systemic_lupus_erythematosus_hg19	Systemic Lupus Erythematosus	STMACH	Stomach	335	341	342	150	110	102	162	52	50	60
UKB_20002_1225_self_reported_hyperthyroidism_or_thyrotoxicosis	Non-cancer illness code, self-reported: hyperthyroidism/thyrotoxicosis	ESPMCS	Esophagus_Mucosa	302	356	411	131	115	113	162	47	66	49
UKB_20002_1226_self_reported_hypothyroidism_or_myxoedema	Non-cancer illness code, self-reported: hypothyroidism/myxoedema	BRNCDT	Brain_Caudate_basal_ganglia	266	251	266	136	100	105	162	62	43	57
UKB_2395_4_Hair_or_balding_pattern_Pattern_4	Hair/balding pattern: Pattern 4	ADPSBQ	Adipose_Subcutaneous	473	334	323	164	109	100	162	53	47	62
UKB_2395_4_Hair_or_balding_pattern_Pattern_4	Hair/balding pattern: Pattern 4	THYROID	Thyroid	506	342	366	164	109	109	162	53	56	53
GLGC_Mc_TG	Triglycerids	FIBRBLS	Cells_Cultured_fibroblasts	291	256	227	119	108	95	161	53	42	66
GLGC_Mc_TG	Triglycerids	NERVET	Nerve_Tibial	353	278	254	145	101	106	161	60	46	55
IBD.EUR.Inflammatory_Bowel_Disease	Inflammatory Bowel Disease	BREAST	Breast_Mammary_Tissue	372	285	340	148	106	109	161	55	54	52
IMMUNOBASE_Systemic_lupus_erythematosus_hg19	Systemic Lupus Erythematosus	BRNCHB	Brain_Cerebellar_Hemisphere	336	320	323	135	112	107	161	49	58	54
RA_OKADA_TRANS_ETHNIC	Rheumatoid Arthritis	BRNCTXA	Brain_Cortex	271	299	296	124	109	98	161	52	46	63
SSGAC_Education_Years_Pooled	Education years (Discovery and replication cohorts, genders pooled)	THYROID	Thyroid	347	250	268	144	112	97	161	49	48	64
UKB_20002_1111_self_reported_asthma	Non-cancer illness code, self-reported: asthma	BRNCHA	Brain_Cerebellum	368	298	338	158	111	113	161	50	63	48
UKB_20002_1226_self_reported_hypothyroidism_or_myxoedema	Non-cancer illness code, self-reported: hypothyroidism/myxoedema	ADRNLG	Adrenal_Gland	297	323	317	134	113	105	161	48	57	56
UKB_20002_1453_self_reported_psoriasis	Non-cancer illness code, self-reported: psoriasis	NERVET	Nerve_Tibial	382	507	465	137	124	113	161	37	76	48
UKB_20002_1453_self_reported_psoriasis	Non-cancer illness code, self-reported: psoriasis	TESTIS	Testis	367	435	440	131	114	119	161	47	72	42
UKB_20002_1473_self_reported_high_cholesterol	Non-cancer illness code, self-reported: high cholesterol	TESTIS	Testis	260	219	214	121	105	100	161	56	44	61
UKB_6152_8_diagnosed_by_doctor_Asthma	Blood clot, DVT, bronchitis, emphysema, asthma, rhinitis, eczema, allergy diagnosed by doctor: Asthma	BRNCHA	Brain_Cerebellum	371	295	336	155	110	112	161	51	61	49
UKB_6152_8_diagnosed_by_doctor_Asthma	Blood clot, DVT, bronchitis, emphysema, asthma, rhinitis, eczema, allergy diagnosed by doctor: Asthma	LCL	Cells_EBV-transformed_lymphocytes	259	286	328	122	102	102	161	59	43	59
UKB_6152_9_diagnosed_by_doctor_Hayfever_allergic_rhinitis_or_eczema	Blood clot, DVT, bronchitis, emphysema, asthma, rhinitis, eczema, allergy diagnosed by doctor: Hayfever, allergic rhinitis or eczema	BRNCHB	Brain_Cerebellar_Hemisphere	319	216	212	146	93	103	161	68	35	58
pgc.scz2	Schizophrenia	BRNCDT	Brain_Caudate_basal_ganglia	289	197	222	152	99	106	161	62	44	55
GLGC_Mc_HDL	High-density Lipoprotein Cholesterol	ESPMCS	Esophagus_Mucosa	247	187	214	130	97	97	160	63	34	63
IMMUNOBASE_Systemic_lupus_erythematosus_hg19	Systemic Lupus Erythematosus	HRTLV	Heart_Left_Ventricle	337	355	340	133	114	107	160	46	61	53
RA_OKADA_TRANS_ETHNIC	Rheumatoid Arthritis	BRNCTXB	Brain_Frontal_Cortex_BA9	271	271	290	138	110	99	160	50	49	61
UKB_20002_1065_self_reported_hypertension	Non-cancer illness code, self-reported: hypertension	BRNPTM	Brain_Putamen_basal_ganglia	253	165	170	140	95	95	160	65	30	65
UKB_20002_1453_self_reported_psoriasis	Non-cancer illness code, self-reported: psoriasis	SKINS	Skin_Sun_Exposed_Lower_leg	357	479	450	132	115	114	160	45	69	46
GLGC_Mc_HDL	High-density Lipoprotein Cholesterol	ADPVSC	Adipose_Visceral_Omentum	253	196	227	121	87	113	159	72	41	46
GLGC_Mc_HDL	High-density Lipoprotein Cholesterol	LUNG	Lung	257	202	257	135	88	105	159	71	34	54
IMMUNOBASE_Multiple_sclerosis_hg19	Multiple Sclerosis	CLNTRN	Colon_Transverse	354	490	537	128	124	106	159	35	71	53
UKB_20002_1226_self_reported_hypothyroidism_or_myxoedema	Non-cancer illness code, self-reported: hypothyroidism/myxoedema	SNTTRM	Small_Intestine_Terminal_Ileum	280	328	338	126	112	103	159	47	56	56
UKB_6152_8_diagnosed_by_doctor_Asthma	Blood clot, DVT, bronchitis, emphysema, asthma, rhinitis, eczema, allergy diagnosed by doctor: Asthma	PNCREAS	Pancreas	288	283	322	129	100	100	159	59	41	59
IBD.EUR.Inflammatory_Bowel_Disease	Inflammatory Bowel Disease	BRNCHA	Brain_Cerebellum	334	294	342	122	102	113	158	56	57	45
IMMUNOBASE_Multiple_sclerosis_hg19	Multiple Sclerosis	WHLBLD	Whole_Blood	406	511	518	120	119	110	158	39	71	48
RA_OKADA_TRANS_ETHNIC	Rheumatoid Arthritis	HRTLV	Heart_Left_Ventricle	360	430	375	140	120	108	158	38	70	50
SSGAC_Education_Years_Pooled	Education years (Discovery and replication cohorts, genders pooled)	TESTIS	Testis	325	201	319	146	98	113	158	60	53	45
UKB_20002_1225_self_reported_hyperthyroidism_or_thyrotoxicosis	Non-cancer illness code, self-reported: hyperthyroidism/thyrotoxicosis	CLNTRN	Colon_Transverse	319	344	399	142	114	106	158	44	62	52
UKB_20002_1473_self_reported_high_cholesterol	Non-cancer illness code, self-reported: high cholesterol	SKINS	Skin_Sun_Exposed_Lower_leg	260	207	219	118	90	102	158	68	34	56
UKB_6152_8_diagnosed_by_doctor_Asthma	Blood clot, DVT, bronchitis, emphysema, asthma, rhinitis, eczema, allergy diagnosed by doctor: Asthma	ARTCRN	Artery_Coronary	257	319	308	118	111	100	158	47	53	58
GLGC_Mc_LDL	Low-density Lipoprotein Cholesterol	ADPSBQ	Adipose_Subcutaneous	299	239	251	129	102	95	157	55	40	62
GLGC_Mc_LDL	Low-density Lipoprotein Cholesterol	SKINS	Skin_Sun_Exposed_Lower_leg	294	227	240	127	98	108	157	59	49	49
IBD.EUR.Inflammatory_Bowel_Disease	Inflammatory Bowel Disease	ADRNLG	Adrenal_Gland	249	233	289	118	97	101	157	60	41	56
IBD.EUR.Inflammatory_Bowel_Disease	Inflammatory Bowel Disease	FIBRBLS	Cells_Cultured_fibroblasts	358	277	284	132	109	104	157	48	56	53
IBD.EUR.Inflammatory_Bowel_Disease	Inflammatory Bowel Disease	GEUVADIS	Geuvadis_LCL	249	187	261	138	108	95	157	49	46	62
RA_OKADA_TRANS_ETHNIC	Rheumatoid Arthritis	BRNCDT	Brain_Caudate_basal_ganglia	260	263	302	118	97	109	157	60	49	48
RA_OKADA_TRANS_ETHNIC	Rheumatoid Arthritis	BRNNCC	Brain_Nucleus_accumbens_basal_ganglia	262	291	285	122	114	98	157	43	55	59
UKB_20002_1111_self_reported_asthma	Non-cancer illness code, self-reported: asthma	LCL	Cells_EBV-transformed_lymphocytes	254	281	326	121	101	100	157	56	44	57
UKB_20002_1111_self_reported_asthma	Non-cancer illness code, self-reported: asthma	PNCREAS	Pancreas	291	282	321	131	102	97	157	55	42	60
UKB_6152_8_diagnosed_by_doctor_Asthma	Blood clot, DVT, bronchitis, emphysema, asthma, rhinitis, eczema, allergy diagnosed by doctor: Asthma	HRTLV	Heart_Left_Ventricle	302	306	350	136	100	104	157	57	47	53
IMMUNOBASE_Multiple_sclerosis_hg19	Multiple Sclerosis	ADPVSC	Adipose_Visceral_Omentum	392	476	519	127	113	116	156	43	73	40
UKB_20002_1111_self_reported_asthma	Non-cancer illness code, self-reported: asthma	HRTLV	Heart_Left_Ventricle	298	300	346	130	99	104	156	57	47	52
UKB_20002_1225_self_reported_hyperthyroidism_or_thyrotoxicosis	Non-cancer illness code, self-reported: hyperthyroidism/thyrotoxicosis	ARTAORT	Artery_Aorta	302	331	323	123	112	108	156	44	64	48
GLGC_Mc_LDL	Low-density Lipoprotein Cholesterol	ARTTBL	Artery_Tibial	292	241	196	122	100	91	155	55	36	64
SSGAC_Education_Years_Pooled	Education years (Discovery and replication cohorts, genders pooled)	NERVET	Nerve_Tibial	323	247	235	131	111	93	155	44	49	62
UKB_20002_1225_self_reported_hyperthyroidism_or_thyrotoxicosis	Non-cancer illness code, self-reported: hyperthyroidism/thyrotoxicosis	ESPMSL	Esophagus_Muscularis	328	356	391	136	116	102	155	39	63	53
UKB_20002_1453_self_reported_psoriasis	Non-cancer illness code, self-reported: psoriasis	CLNTRN	Colon_Transverse	319	448	415	120	116	104	155	39	65	51
UKB_6152_9_diagnosed_by_doctor_Hayfever_allergic_rhinitis_or_eczema	Blood clot, DVT, bronchitis, emphysema, asthma, rhinitis, eczema, allergy diagnosed by doctor: Hayfever, allergic rhinitis or eczema	BRNNCC	Brain_Nucleus_accumbens_basal_ganglia	271	200	184	139	103	91	155	52	39	64
UKB_6152_9_diagnosed_by_doctor_Hayfever_allergic_rhinitis_or_eczema	Blood clot, DVT, bronchitis, emphysema, asthma, rhinitis, eczema, allergy diagnosed by doctor: Hayfever, allergic rhinitis or eczema	LCL	Cells_EBV-transformed_lymphocytes	198	171	215	113	94	95	155	61	34	60
pgc.scz2	Schizophrenia	UTERUS	Uterus	228	170	232	135	93	107	155	62	45	48
pgc.scz2	Schizophrenia	VAGINA	Vagina	206	174	200	135	99	93	155	56	37	62
UKB_20002_1226_self_reported_hypothyroidism_or_myxoedema	Non-cancer illness code, self-reported: hypothyroidism/myxoedema	LCL	Cells_EBV-transformed_lymphocytes	271	287	328	106	98	103	154	56	47	51
UKB_20002_1453_self_reported_psoriasis	Non-cancer illness code, self-reported: psoriasis	ESPMCS	Esophagus_Mucosa	338	456	411	131	116	106	154	38	68	48
UKB_2395_4_Hair_or_balding_pattern_Pattern_4	Hair/balding pattern: Pattern 4	ARTTBL	Artery_Tibial	440	271	299	146	101	94	154	53	41	60
GLGC_Mc_TG	Triglycerids	PTTARY	Pituitary	230	181	185	118	90	94	153	63	31	59
IMMUNOBASE_Multiple_sclerosis_hg19	Multiple Sclerosis	GEUVADIS	Geuvadis_LCL	418	408	499	138	114	117	153	39	78	36
UKB_20002_1111_self_reported_asthma	Non-cancer illness code, self-reported: asthma	ARTCRN	Artery_Coronary	259	318	302	118	110	95	153	43	52	58
UKB_6152_9_diagnosed_by_doctor_Hayfever_allergic_rhinitis_or_eczema	Blood clot, DVT, bronchitis, emphysema, asthma, rhinitis, eczema, allergy diagnosed by doctor: Hayfever, allergic rhinitis or eczema	BRNCTXA	Brain_Cortex	266	187	199	132	95	92	153	58	34	61
GLGC_Mc_LDL	Low-density Lipoprotein Cholesterol	LUNG	Lung	277	204	257	133	91	103	152	61	42	49
UKB_20002_1065_self_reported_hypertension	Non-cancer illness code, self-reported: hypertension	LIVER	Liver	196	171	163	115	87	89	152	65	24	63
UKB_20002_1225_self_reported_hyperthyroidism_or_thyrotoxicosis	Non-cancer illness code, self-reported: hyperthyroidism/thyrotoxicosis	WHLBLD	Whole_Blood	323	434	377	122	113	108	152	39	69	44
UKB_20002_1226_self_reported_hypothyroidism_or_myxoedema	Non-cancer illness code, self-reported: hypothyroidism/myxoedema	BRNNCC	Brain_Nucleus_accumbens_basal_ganglia	269	254	240	136	112	89	152	40	49	63
UKB_20002_1453_self_reported_psoriasis	Non-cancer illness code, self-reported: psoriasis	ADPSBQ	Adipose_Subcutaneous	359	469	457	131	122	105	152	30	75	47
UKB_6152_9_diagnosed_by_doctor_Hayfever_allergic_rhinitis_or_eczema	Blood clot, DVT, bronchitis, emphysema, asthma, rhinitis, eczema, allergy diagnosed by doctor: Hayfever, allergic rhinitis or eczema	SNTTRM	Small_Intestine_Terminal_Ileum	215	190	223	126	91	98	152	61	37	54
pgc.scz2	Schizophrenia	LIVER	Liver	213	175	241	128	95	93	152	57	36	59
GLGC_Mc_TG	Triglycerids	ARTTBL	Artery_Tibial	307	254	225	123	95	100	151	56	44	51
UKB_20002_1065_self_reported_hypertension	Non-cancer illness code, self-reported: hypertension	BRNHPT	Brain_Hypothalamus	205	171	158	112	97	81	151	54	27	70
UKB_20002_1111_self_reported_asthma	Non-cancer illness code, self-reported: asthma	BRNCTXA	Brain_Cortex	252	222	262	122	98	91	151	53	38	60
UKB_2395_4_Hair_or_balding_pattern_Pattern_4	Hair/balding pattern: Pattern 4	NERVET	Nerve_Tibial	503	298	382	166	97	107	151	54	53	44
UKB_6152_8_diagnosed_by_doctor_Asthma	Blood clot, DVT, bronchitis, emphysema, asthma, rhinitis, eczema, allergy diagnosed by doctor: Asthma	BRNCHB	Brain_Cerebellar_Hemisphere	311	299	310	132	106	95	151	45	50	56
UKB_6152_9_diagnosed_by_doctor_Hayfever_allergic_rhinitis_or_eczema	Blood clot, DVT, bronchitis, emphysema, asthma, rhinitis, eczema, allergy diagnosed by doctor: Hayfever, allergic rhinitis or eczema	ADRNLG	Adrenal_Gland	241	242	201	132	100	86	151	51	35	65
GLGC_Mc_TG	Triglycerids	ESPMSL	Esophagus_Muscularis	282	232	229	132	105	99	150	45	54	51
IMMUNOBASE_Systemic_lupus_erythematosus_hg19	Systemic Lupus Erythematosus	PNCREAS	Pancreas	287	309	304	118	107	92	150	43	49	58
UKB_20002_1226_self_reported_hypothyroidism_or_myxoedema	Non-cancer illness code, self-reported: hypothyroidism/myxoedema	HRTAA	Heart_Atrial_Appendage	317	321	315	143	110	91	150	40	51	59
pgc.scz2	Schizophrenia	BRNACC	Brain_Anterior_cingulate_cortex_BA24	230	193	192	125	97	89	150	53	36	61
GLGC_Mc_HDL	High-density Lipoprotein Cholesterol	FIBRBLS	Cells_Cultured_fibroblasts	322	183	215	144	95	97	149	54	43	52
GLGC_Mc_LDL	Low-density Lipoprotein Cholesterol	ESPMCS	Esophagus_Mucosa	258	188	221	109	89	100	149	60	40	49
IBD.EUR.Crohns_Disease	Crohn's Disease	ADPSBQ	Adipose_Subcutaneous	314	214	237	118	103	88	149	46	42	61
IMMUNOBASE_Multiple_sclerosis_hg19	Multiple Sclerosis	BREAST	Breast_Mammary_Tissue	377	453	506	129	103	115	149	46	69	34
IMMUNOBASE_Systemic_lupus_erythematosus_hg19	Systemic Lupus Erythematosus	LCL	Cells_EBV-transformed_lymphocytes	302	303	341	129	100	99	149	49	50	50
UKB_20002_1111_self_reported_asthma	Non-cancer illness code, self-reported: asthma	UTERUS	Uterus	213	222	266	101	91	95	149	58	37	54
UKB_20002_1225_self_reported_hyperthyroidism_or_thyrotoxicosis	Non-cancer illness code, self-reported: hyperthyroidism/thyrotoxicosis	BREAST	Breast_Mammary_Tissue	328	371	393	142	115	102	149	34	68	47
UKB_2395_4_Hair_or_balding_pattern_Pattern_4	Hair/balding pattern: Pattern 4	LUNG	Lung	412	324	291	137	102	95	149	47	48	54
IBD.EUR.Inflammatory_Bowel_Disease	Inflammatory Bowel Disease	PRSTTE	Prostate	287	222	329	127	100	92	148	48	44	56
RA_OKADA_TRANS_ETHNIC	Rheumatoid Arthritis	ARTCRN	Artery_Coronary	282	362	334	119	109	94	148	39	55	54
SSGAC_Education_Years_Pooled	Education years (Discovery and replication cohorts, genders pooled)	SKINS	Skin_Sun_Exposed_Lower_leg	341	231	238	140	104	90	148	44	46	58
UKB_20002_1111_self_reported_asthma	Non-cancer illness code, self-reported: asthma	BRNCHB	Brain_Cerebellar_Hemisphere	312	302	310	135	108	93	148	40	53	55
UKB_20002_1225_self_reported_hyperthyroidism_or_thyrotoxicosis	Non-cancer illness code, self-reported: hyperthyroidism/thyrotoxicosis	ARTTBL	Artery_Tibial	341	349	344	130	110	104	148	38	66	44
UKB_20002_1226_self_reported_hypothyroidism_or_myxoedema	Non-cancer illness code, self-reported: hypothyroidism/myxoedema	BRNHPT	Brain_Hypothalamus	222	248	227	110	112	80	148	36	44	68
UKB_20002_1453_self_reported_psoriasis	Non-cancer illness code, self-reported: psoriasis	SKINNS	Skin_Not_Sun_Exposed_Suprapubic	317	409	436	117	108	103	148	40	63	45
UKB_20002_1473_self_reported_high_cholesterol	Non-cancer illness code, self-reported: high cholesterol	LUNG	Lung	238	207	212	111	86	95	148	62	33	53
UKB_2395_4_Hair_or_balding_pattern_Pattern_4	Hair/balding pattern: Pattern 4	FIBRBLS	Cells_Cultured_fibroblasts	434	280	299	147	97	95	148	51	44	53
UKB_6152_8_diagnosed_by_doctor_Asthma	Blood clot, DVT, bronchitis, emphysema, asthma, rhinitis, eczema, allergy diagnosed by doctor: Asthma	UTERUS	Uterus	220	221	267	106	90	95	148	58	37	53
GLGC_Mc_HDL	High-density Lipoprotein Cholesterol	ESPMSL	Esophagus_Muscularis	258	184	184	118	89	96	147	58	38	51
GLGC_Mc_TG	Triglycerids	BREAST	Breast_Mammary_Tissue	249	243	210	119	95	87	147	52	35	60
IMMUNOBASE_Multiple_sclerosis_hg19	Multiple Sclerosis	ARTTBL	Artery_Tibial	368	472	470	135	111	107	147	36	71	40
IMMUNOBASE_Systemic_lupus_erythematosus_hg19	Systemic Lupus Erythematosus	OVARY	Ovary	268	311	316	120	103	99	147	44	55	48
RA_OKADA_TRANS_ETHNIC	Rheumatoid Arthritis	OVARY	Ovary	283	309	301	133	103	96	147	44	52	51
UKB_20002_1226_self_reported_hypothyroidism_or_myxoedema	Non-cancer illness code, self-reported: hypothyroidism/myxoedema	PRSTTE	Prostate	287	293	329	134	106	97	147	41	56	50
UKB_20002_1453_self_reported_psoriasis	Non-cancer illness code, self-reported: psoriasis	GEUVADIS	Geuvadis_LCL	340	365	379	114	108	99	147	39	60	48
UKB_2395_4_Hair_or_balding_pattern_Pattern_4	Hair/balding pattern: Pattern 4	ADPVSC	Adipose_Visceral_Omentum	416	291	260	142	103	85	147	44	41	62
UKB_6152_8_diagnosed_by_doctor_Asthma	Blood clot, DVT, bronchitis, emphysema, asthma, rhinitis, eczema, allergy diagnosed by doctor: Asthma	BRNCTXA	Brain_Cortex	256	229	264	124	97	88	147	50	38	59
UKB_6152_8_diagnosed_by_doctor_Asthma	Blood clot, DVT, bronchitis, emphysema, asthma, rhinitis, eczema, allergy diagnosed by doctor: Asthma	OVARY	Ovary	258	266	271	127	97	89	147	50	39	58
SSGAC_Education_Years_Pooled	Education years (Discovery and replication cohorts, genders pooled)	ADPSBQ	Adipose_Subcutaneous	306	237	217	119	102	86	146	44	42	60
UKB_20002_1065_self_reported_hypertension	Non-cancer illness code, self-reported: hypertension	SLVRYG	Minor_Salivary_Gland	189	183	164	123	91	83	146	55	28	63
UKB_20002_1225_self_reported_hyperthyroidism_or_thyrotoxicosis	Non-cancer illness code, self-reported: hyperthyroidism/thyrotoxicosis	SPLEEN	Spleen	318	383	364	122	112	104	146	34	70	42
IBD.EUR.Crohns_Disease	Crohn's Disease	ESPMCS	Esophagus_Mucosa	289	217	246	115	93	100	145	52	48	45
IBD.EUR.Crohns_Disease	Crohn's Disease	SKINS	Skin_Sun_Exposed_Lower_leg	310	241	271	115	105	91	145	40	51	54
IBD.EUR.Inflammatory_Bowel_Disease	Inflammatory Bowel Disease	HRTAA	Heart_Atrial_Appendage	294	272	311	129	101	98	145	44	54	47
IMMUNOBASE_Multiple_sclerosis_hg19	Multiple Sclerosis	ARTAORT	Artery_Aorta	353	435	395	122	109	105	145	36	69	40
IMMUNOBASE_Multiple_sclerosis_hg19	Multiple Sclerosis	ESPMSL	Esophagus_Muscularis	378	480	500	131	113	103	145	32	71	42
IMMUNOBASE_Systemic_lupus_erythematosus_hg19	Systemic Lupus Erythematosus	BRNCTXA	Brain_Cortex	262	281	297	111	96	99	145	49	50	46
RA_OKADA_TRANS_ETHNIC	Rheumatoid Arthritis	BRNPTM	Brain_Putamen_basal_ganglia	225	273	241	116	98	92	145	47	45	53
UKB_20002_1065_self_reported_hypertension	Non-cancer illness code, self-reported: hypertension	ARTCRN	Artery_Coronary	214	169	186	122	73	100	145	72	28	45
UKB_20002_1225_self_reported_hyperthyroidism_or_thyrotoxicosis	Non-cancer illness code, self-reported: hyperthyroidism/thyrotoxicosis	CLNSGM	Colon_Sigmoid	246	336	347	110	101	97	145	44	53	48
UKB_20002_1225_self_reported_hyperthyroidism_or_thyrotoxicosis	Non-cancer illness code, self-reported: hyperthyroidism/thyrotoxicosis	ESPGEJ	Esophagus_Gastroesophageal_Junction	294	324	369	125	99	105	145	46	59	40
UKB_20002_1225_self_reported_hyperthyroidism_or_thyrotoxicosis	Non-cancer illness code, self-reported: hyperthyroidism/thyrotoxicosis	MSCLSK	Muscle_Skeletal	311	335	315	131	105	95	145	40	55	50
UKB_20002_1225_self_reported_hyperthyroidism_or_thyrotoxicosis	Non-cancer illness code, self-reported: hyperthyroidism/thyrotoxicosis	PTTARY	Pituitary	245	289	323	103	96	104	145	49	55	41
UKB_20002_1226_self_reported_hypothyroidism_or_myxoedema	Non-cancer illness code, self-reported: hypothyroidism/myxoedema	BRNCTXA	Brain_Cortex	251	253	261	125	101	89	145	44	45	56
UKB_20002_1453_self_reported_psoriasis	Non-cancer illness code, self-reported: psoriasis	ESPMSL	Esophagus_Muscularis	356	433	402	127	113	104	145	32	72	41
GLGC_Mc_LDL	Low-density Lipoprotein Cholesterol	SKINNS	Skin_Not_Sun_Exposed_Suprapubic	282	211	218	135	85	100	144	59	41	44
IBD.EUR.Crohns_Disease	Crohn's Disease	LUNG	Lung	304	219	275	120	92	95	144	52	43	49
IMMUNOBASE_Multiple_sclerosis_hg19	Multiple Sclerosis	SPLEEN	Spleen	367	486	459	130	110	105	144	34	71	39
UKB_20002_1111_self_reported_asthma	Non-cancer illness code, self-reported: asthma	OVARY	Ovary	243	261	261	125	97	86	144	47	39	58
UKB_20002_1473_self_reported_high_cholesterol	Non-cancer illness code, self-reported: high cholesterol	SKINNS	Skin_Not_Sun_Exposed_Suprapubic	239	202	199	111	86	89	144	58	31	55
GLGC_Mc_TG	Triglycerids	ADPVSC	Adipose_Visceral_Omentum	294	247	211	142	98	84	143	45	39	59
IBD.EUR.Inflammatory_Bowel_Disease	Inflammatory Bowel Disease	PNCREAS	Pancreas	279	221	331	108	98	89	143	45	44	54
UKB_20002_1065_self_reported_hypertension	Non-cancer illness code, self-reported: hypertension	VAGINA	Vagina	155	178	141	94	82	85	143	61	24	58
UKB_20002_1111_self_reported_asthma	Non-cancer illness code, self-reported: asthma	BRNNCC	Brain_Nucleus_accumbens_basal_ganglia	259	212	251	129	92	89	143	51	38	54
UKB_20002_1225_self_reported_hyperthyroidism_or_thyrotoxicosis	Non-cancer illness code, self-reported: hyperthyroidism/thyrotoxicosis	PRSTTE	Prostate	263	290	321	113	105	97	143	38	59	46
UKB_20002_1226_self_reported_hypothyroidism_or_myxoedema	Non-cancer illness code, self-reported: hypothyroidism/myxoedema	BRNPTM	Brain_Putamen_basal_ganglia	246	237	228	121	98	87	143	45	42	56
UKB_20002_1453_self_reported_psoriasis	Non-cancer illness code, self-reported: psoriasis	ARTTBL	Artery_Tibial	332	455	364	115	111	96	143	32	64	47
UKB_20002_1473_self_reported_high_cholesterol	Non-cancer illness code, self-reported: high cholesterol	ADPSBQ	Adipose_Subcutaneous	244	192	199	111	86	91	143	57	34	52
UKB_20002_1473_self_reported_high_cholesterol	Non-cancer illness code, self-reported: high cholesterol	NERVET	Nerve_Tibial	281	206	201	133	92	90	143	51	39	53
UKB_2395_4_Hair_or_balding_pattern_Pattern_4	Hair/balding pattern: Pattern 4	ESPMCS	Esophagus_Mucosa	400	320	327	139	92	94	143	51	43	49
IBD.EUR.Inflammatory_Bowel_Disease	Inflammatory Bowel Disease	ARTCRN	Artery_Coronary	234	207	269	109	100	92	142	42	50	50
IBD.EUR.Inflammatory_Bowel_Disease	Inflammatory Bowel Disease	PTTARY	Pituitary	319	266	320	127	103	92	142	39	53	50
UKB_20002_1065_self_reported_hypertension	Non-cancer illness code, self-reported: hypertension	BRNACC	Brain_Anterior_cingulate_cortex_BA24	194	166	155	110	89	78	142	53	25	64
UKB_20002_1065_self_reported_hypertension	Non-cancer illness code, self-reported: hypertension	LCL	Cells_EBV-transformed_lymphocytes	211	150	181	115	79	92	142	63	29	50
UKB_20127_Neuroticism_score	Neuroticism score	THYROID	Thyroid	418	338	346	133	105	93	142	37	56	49
IBD.EUR.Inflammatory_Bowel_Disease	Inflammatory Bowel Disease	BRNCHB	Brain_Cerebellar_Hemisphere	300	265	318	113	102	90	141	39	51	51
SSGAC_Education_Years_Pooled	Education years (Discovery and replication cohorts, genders pooled)	CLNTRN	Colon_Transverse	240	178	184	113	97	79	141	44	35	62
UKB_20002_1226_self_reported_hypothyroidism_or_myxoedema	Non-cancer illness code, self-reported: hypothyroidism/myxoedema	ARTCRN	Artery_Coronary	257	272	277	118	102	84	141	39	45	57
UKB_20002_1453_self_reported_psoriasis	Non-cancer illness code, self-reported: psoriasis	ADPVSC	Adipose_Visceral_Omentum	342	410	415	110	96	107	141	45	62	34
UKB_20002_1453_self_reported_psoriasis	Non-cancer illness code, self-reported: psoriasis	BREAST	Breast_Mammary_Tissue	331	416	395	128	98	111	141	43	68	30
UKB_20002_1453_self_reported_psoriasis	Non-cancer illness code, self-reported: psoriasis	CLNSGM	Colon_Sigmoid	276	414	350	98	108	93	141	33	60	48
UKB_2395_4_Hair_or_balding_pattern_Pattern_4	Hair/balding pattern: Pattern 4	SKINNS	Skin_Not_Sun_Exposed_Suprapubic	447	313	314	154	100	89	141	41	48	52
UKB_2395_4_Hair_or_balding_pattern_Pattern_4	Hair/balding pattern: Pattern 4	SKINS	Skin_Sun_Exposed_Lower_leg	445	312	340	129	94	90	141	47	43	51
UKB_6152_8_diagnosed_by_doctor_Asthma	Blood clot, DVT, bronchitis, emphysema, asthma, rhinitis, eczema, allergy diagnosed by doctor: Asthma	SLVRYG	Minor_Salivary_Gland	197	238	283	111	93	88	141	48	40	53
GLGC_Mc_HDL	High-density Lipoprotein Cholesterol	MSCLSK	Muscle_Skeletal	266	166	152	123	93	81	140	47	34	59
GLGC_Mc_HDL	High-density Lipoprotein Cholesterol	WHLBLD	Whole_Blood	232	193	236	118	80	94	140	60	34	46
GLGC_Mc_LDL	Low-density Lipoprotein Cholesterol	ADPVSC	Adipose_Visceral_Omentum	204	201	192	98	95	85	140	45	40	55
IMMUNOBASE_Multiple_sclerosis_hg19	Multiple Sclerosis	ADRNLG	Adrenal_Gland	292	392	424	101	100	98	140	40	58	42
IMMUNOBASE_Systemic_lupus_erythematosus_hg19	Systemic Lupus Erythematosus	ARTCRN	Artery_Coronary	261	312	334	116	99	94	140	41	53	46
SSGAC_Education_Years_Pooled	Education years (Discovery and replication cohorts, genders pooled)	BRNCHA	Brain_Cerebellum	205	157	235	116	78	98	140	62	36	42
SSGAC_Education_Years_Pooled	Education years (Discovery and replication cohorts, genders pooled)	SKINNS	Skin_Not_Sun_Exposed_Suprapubic	270	211	227	112	96	86	140	44	42	54
UKB_20002_1453_self_reported_psoriasis	Non-cancer illness code, self-reported: psoriasis	WHLBLD	Whole_Blood	307	434	410	104	106	100	140	34	66	40
UKB_20127_Neuroticism_score	Neuroticism score	NERVET	Nerve_Tibial	398	298	317	123	101	91	140	39	52	49
UKB_2395_4_Hair_or_balding_pattern_Pattern_4	Hair/balding pattern: Pattern 4	ESPMSL	Esophagus_Muscularis	420	283	311	143	97	82	140	43	39	58
pgc.scz2	Schizophrenia	BRNSPC	Brain_Spinal_cord_cervical_c-1	210	173	176	123	95	80	140	45	35	60
IBD.EUR.Inflammatory_Bowel_Disease	Inflammatory Bowel Disease	SNTTRM	Small_Intestine_Terminal_Ileum	228	247	304	100	88	96	139	51	45	43
IMMUNOBASE_Multiple_sclerosis_hg19	Multiple Sclerosis	FIBRBLS	Cells_Cultured_fibroblasts	351	348	360	118	98	99	139	41	58	40
IMMUNOBASE_Multiple_sclerosis_hg19	Multiple Sclerosis	PRSTTE	Prostate	276	382	436	96	99	100	139	40	60	39
RA_OKADA_TRANS_ETHNIC	Rheumatoid Arthritis	VAGINA	Vagina	249	329	325	106	102	89	139	37	52	50
UKB_20002_1065_self_reported_hypertension	Non-cancer illness code, self-reported: hypertension	BRNHPP	Brain_Hippocampus	184	172	144	114	83	83	139	56	27	56
UKB_20002_1065_self_reported_hypertension	Non-cancer illness code, self-reported: hypertension	OVARY	Ovary	209	202	158	122	96	76	139	43	33	63
UKB_20002_1453_self_reported_psoriasis	Non-cancer illness code, self-reported: psoriasis	SPLEEN	Spleen	331	431	372	120	108	97	139	31	66	42
UKB_2395_4_Hair_or_balding_pattern_Pattern_4	Hair/balding pattern: Pattern 4	BREAST	Breast_Mammary_Tissue	367	279	283	126	100	83	139	39	44	56
UKB_2395_4_Hair_or_balding_pattern_Pattern_4	Hair/balding pattern: Pattern 4	BRNCHA	Brain_Cerebellum	377	315	385	117	95	90	139	44	46	49
UKB_6152_8_diagnosed_by_doctor_Asthma	Blood clot, DVT, bronchitis, emphysema, asthma, rhinitis, eczema, allergy diagnosed by doctor: Asthma	BRNNCC	Brain_Nucleus_accumbens_basal_ganglia	256	213	252	126	90	87	139	49	38	52
UKB_6152_9_diagnosed_by_doctor_Hayfever_allergic_rhinitis_or_eczema	Blood clot, DVT, bronchitis, emphysema, asthma, rhinitis, eczema, allergy diagnosed by doctor: Hayfever, allergic rhinitis or eczema	LIVER	Liver	195	176	176	112	84	82	139	55	27	57
GLGC_Mc_TG	Triglycerids	ARTAORT	Artery_Aorta	227	231	196	111	86	84	138	52	32	54
RA_OKADA_TRANS_ETHNIC	Rheumatoid Arthritis	BRNHPT	Brain_Hypothalamus	246	262	252	121	94	90	138	44	46	48
UKB_20127_Neuroticism_score	Neuroticism score	SKINS	Skin_Sun_Exposed_Lower_leg	425	317	356	137	94	100	138	44	56	38
UKB_6152_8_diagnosed_by_doctor_Asthma	Blood clot, DVT, bronchitis, emphysema, asthma, rhinitis, eczema, allergy diagnosed by doctor: Asthma	VAGINA	Vagina	222	268	262	109	99	78	138	39	39	60
GLGC_Mc_TG	Triglycerids	MSCLSK	Muscle_Skeletal	268	212	189	121	92	82	137	45	37	55
GLGC_Mc_TG	Triglycerids	SPLEEN	Spleen	258	202	186	120	89	83	137	48	35	54
IMMUNOBASE_Multiple_sclerosis_hg19	Multiple Sclerosis	CLNSGM	Colon_Sigmoid	320	427	430	111	99	98	137	38	60	39
UKB_20002_1065_self_reported_hypertension	Non-cancer illness code, self-reported: hypertension	UTERUS	Uterus	144	156	120	99	79	82	137	58	24	55
UKB_20002_1225_self_reported_hyperthyroidism_or_thyrotoxicosis	Non-cancer illness code, self-reported: hyperthyroidism/thyrotoxicosis	HRTAA	Heart_Atrial_Appendage	292	345	318	128	99	94	137	38	56	43
UKB_20002_1226_self_reported_hypothyroidism_or_myxoedema	Non-cancer illness code, self-reported: hypothyroidism/myxoedema	BRNCTXB	Brain_Frontal_Cortex_BA9	248	232	238	135	94	83	137	43	40	54
UKB_20002_1453_self_reported_psoriasis	Non-cancer illness code, self-reported: psoriasis	ARTAORT	Artery_Aorta	303	417	313	112	102	96	137	35	61	41
pgc.scz2	Schizophrenia	BRNHPP	Brain_Hippocampus	249	175	188	130	87	90	137	50	40	47
GLGC_Mc_TG	Triglycerids	ESPGEJ	Esophagus_Gastroesophageal_Junction	255	193	185	118	84	84	136	52	32	52
GLGC_Mc_TG	Triglycerids	HRTAA	Heart_Atrial_Appendage	216	174	203	114	83	87	136	53	34	49
IBD.EUR.Crohns_Disease	Crohn's Disease	ARTTBL	Artery_Tibial	334	252	269	119	95	88	136	41	47	48
IBD.EUR.Crohns_Disease	Crohn's Disease	ESPMSL	Esophagus_Muscularis	263	235	259	109	95	87	136	41	46	49
RA_OKADA_TRANS_ETHNIC	Rheumatoid Arthritis	BRNHPP	Brain_Hippocampus	210	252	242	115	92	84	136	44	40	52
RA_OKADA_TRANS_ETHNIC	Rheumatoid Arthritis	UTERUS	Uterus	214	283	262	109	104	84	136	32	52	52
UKB_20002_1111_self_reported_asthma	Non-cancer illness code, self-reported: asthma	SLVRYG	Minor_Salivary_Gland	188	228	283	106	89	86	136	47	39	50
UKB_20002_1225_self_reported_hyperthyroidism_or_thyrotoxicosis	Non-cancer illness code, self-reported: hyperthyroidism/thyrotoxicosis	HRTLV	Heart_Left_Ventricle	262	324	282	107	102	87	136	34	53	49
GLGC_Mc_HDL	High-density Lipoprotein Cholesterol	ARTAORT	Artery_Aorta	198	160	173	104	78	86	135	57	29	49
GLGC_Mc_LDL	Low-density Lipoprotein Cholesterol	ESPGEJ	Esophagus_Gastroesophageal_Junction	199	166	168	98	80	89	135	55	34	46
IBD.EUR.Crohns_Disease	Crohn's Disease	CLNTRN	Colon_Transverse	275	219	270	105	94	95	135	41	54	40
IBD.EUR.Inflammatory_Bowel_Disease	Inflammatory Bowel Disease	BRNCTXA	Brain_Cortex	233	197	247	105	88	87	135	47	40	48
IMMUNOBASE_Multiple_sclerosis_hg19	Multiple Sclerosis	BRNCHA	Brain_Cerebellum	326	313	398	112	88	102	135	47	55	33
IMMUNOBASE_Multiple_sclerosis_hg19	Multiple Sclerosis	BRNCHB	Brain_Cerebellar_Hemisphere	303	315	367	115	90	95	135	45	50	40
IMMUNOBASE_Multiple_sclerosis_hg19	Multiple Sclerosis	PTTARY	Pituitary	287	386	396	102	102	93	135	33	60	42
IMMUNOBASE_Systemic_lupus_erythematosus_hg19	Systemic Lupus Erythematosus	BRNCDT	Brain_Caudate_basal_ganglia	265	269	278	116	96	97	135	39	58	38
IMMUNOBASE_Systemic_lupus_erythematosus_hg19	Systemic Lupus Erythematosus	BRNSPC	Brain_Spinal_cord_cervical_c-1	202	235	255	98	96	79	135	39	40	56
RA_OKADA_TRANS_ETHNIC	Rheumatoid Arthritis	SLVRYG	Minor_Salivary_Gland	259	304	316	116	104	86	135	31	55	49
SSGAC_Education_Years_Pooled	Education years (Discovery and replication cohorts, genders pooled)	ARTTBL	Artery_Tibial	302	212	226	126	82	91	135	53	38	44
UKB_20002_1111_self_reported_asthma	Non-cancer illness code, self-reported: asthma	BRNCDT	Brain_Caudate_basal_ganglia	242	217	241	120	95	75	135	40	35	60
UKB_20002_1225_self_reported_hyperthyroidism_or_thyrotoxicosis	Non-cancer illness code, self-reported: hyperthyroidism/thyrotoxicosis	ADRNLG	Adrenal_Gland	258	282	340	109	92	103	135	43	60	32
UKB_2395_4_Hair_or_balding_pattern_Pattern_4	Hair/balding pattern: Pattern 4	MSCLSK	Muscle_Skeletal	426	289	291	147	80	98	135	55	43	37
UKB_6152_8_diagnosed_by_doctor_Asthma	Blood clot, DVT, bronchitis, emphysema, asthma, rhinitis, eczema, allergy diagnosed by doctor: Asthma	LIVER	Liver	260	240	288	126	86	93	135	49	44	42
UKB_6152_9_diagnosed_by_doctor_Hayfever_allergic_rhinitis_or_eczema	Blood clot, DVT, bronchitis, emphysema, asthma, rhinitis, eczema, allergy diagnosed by doctor: Hayfever, allergic rhinitis or eczema	OVARY	Ovary	199	201	164	108	86	82	135	49	33	53
UKB_6152_9_diagnosed_by_doctor_Hayfever_allergic_rhinitis_or_eczema	Blood clot, DVT, bronchitis, emphysema, asthma, rhinitis, eczema, allergy diagnosed by doctor: Hayfever, allergic rhinitis or eczema	VAGINA	Vagina	164	189	145	99	89	69	135	46	23	66
GLGC_Mc_TG	Triglycerids	WHLBLD	Whole_Blood	254	212	202	118	79	90	134	55	35	44
IMMUNOBASE_Systemic_lupus_erythematosus_hg19	Systemic Lupus Erythematosus	BRNNCC	Brain_Nucleus_accumbens_basal_ganglia	270	267	288	118	91	95	134	43	52	39
UKB_20002_1111_self_reported_asthma	Non-cancer illness code, self-reported: asthma	LIVER	Liver	253	242	284	122	87	88	134	47	41	46
UKB_20002_1226_self_reported_hypothyroidism_or_myxoedema	Non-cancer illness code, self-reported: hypothyroidism/myxoedema	HRTLV	Heart_Left_Ventricle	299	308	313	140	106	80	134	28	52	54
UKB_6152_9_diagnosed_by_doctor_Hayfever_allergic_rhinitis_or_eczema	Blood clot, DVT, bronchitis, emphysema, asthma, rhinitis, eczema, allergy diagnosed by doctor: Hayfever, allergic rhinitis or eczema	ARTCRN	Artery_Coronary	216	181	194	123	84	83	134	50	33	51
pgc.scz2	Schizophrenia	SLVRYG	Minor_Salivary_Gland	182	155	160	110	84	80	134	50	30	54
IBD.EUR.Crohns_Disease	Crohn's Disease	SKINNS	Skin_Not_Sun_Exposed_Suprapubic	306	216	264	118	86	94	133	47	47	39
IMMUNOBASE_Systemic_lupus_erythematosus_hg19	Systemic Lupus Erythematosus	BRNPTM	Brain_Putamen_basal_ganglia	219	252	229	103	94	78	133	39	39	55
RA_OKADA_TRANS_ETHNIC	Rheumatoid Arthritis	BRNACC	Brain_Anterior_cingulate_cortex_BA24	199	221	227	97	87	90	133	46	44	43
UKB_20002_1226_self_reported_hypothyroidism_or_myxoedema	Non-cancer illness code, self-reported: hypothyroidism/myxoedema	VAGINA	Vagina	177	248	270	100	88	85	133	45	40	48
UKB_20002_1453_self_reported_psoriasis	Non-cancer illness code, self-reported: psoriasis	ESPGEJ	Esophagus_Gastroesophageal_Junction	303	396	366	106	103	94	133	30	64	39
UKB_6152_8_diagnosed_by_doctor_Asthma	Blood clot, DVT, bronchitis, emphysema, asthma, rhinitis, eczema, allergy diagnosed by doctor: Asthma	BRNCDT	Brain_Caudate_basal_ganglia	253	222	242	124	94	77	133	39	38	56
UKB_6152_9_diagnosed_by_doctor_Hayfever_allergic_rhinitis_or_eczema	Blood clot, DVT, bronchitis, emphysema, asthma, rhinitis, eczema, allergy diagnosed by doctor: Hayfever, allergic rhinitis or eczema	BRNCDT	Brain_Caudate_basal_ganglia	255	157	161	132	87	81	133	46	35	52
GLGC_Mc_LDL	Low-density Lipoprotein Cholesterol	ARTAORT	Artery_Aorta	196	199	170	100	87	77	132	45	32	55
GLGC_Mc_LDL	Low-density Lipoprotein Cholesterol	ESPMSL	Esophagus_Muscularis	255	183	198	119	80	91	132	52	39	41
GLGC_Mc_LDL	Low-density Lipoprotein Cholesterol	PTTARY	Pituitary	201	159	160	96	83	79	132	49	30	53
GLGC_Mc_TG	Triglycerids	CLNTRN	Colon_Transverse	242	187	205	106	87	83	132	45	38	49
GLGC_Mc_TG	Triglycerids	ESPMCS	Esophagus_Mucosa	265	217	213	107	85	83	132	47	36	49
IBD.EUR.Crohns_Disease	Crohn's Disease	ADPVSC	Adipose_Visceral_Omentum	258	200	237	105	88	89	132	44	45	43
UKB_20002_1111_self_reported_asthma	Non-cancer illness code, self-reported: asthma	VAGINA	Vagina	212	261	256	101	95	72	132	37	35	60
UKB_20002_1225_self_reported_hyperthyroidism_or_thyrotoxicosis	Non-cancer illness code, self-reported: hyperthyroidism/thyrotoxicosis	BRNCHA	Brain_Cerebellum	296	270	319	119	89	100	132	43	57	32
UKB_20002_1473_self_reported_high_cholesterol	Non-cancer illness code, self-reported: high cholesterol	CLNTRN	Colon_Transverse	177	181	167	84	86	77	132	46	31	55
UKB_6152_9_diagnosed_by_doctor_Hayfever_allergic_rhinitis_or_eczema	Blood clot, DVT, bronchitis, emphysema, asthma, rhinitis, eczema, allergy diagnosed by doctor: Hayfever, allergic rhinitis or eczema	UTERUS	Uterus	161	163	162	98	84	72	132	48	24	60
GLGC_Mc_LDL	Low-density Lipoprotein Cholesterol	CLNSGM	Colon_Sigmoid	184	155	161	97	86	74	131	45	29	57
GLGC_Mc_LDL	Low-density Lipoprotein Cholesterol	FIBRBLS	Cells_Cultured_fibroblasts	284	213	210	109	84	78	131	47	31	53
GLGC_Mc_LDL	Low-density Lipoprotein Cholesterol	MSCLSK	Muscle_Skeletal	299	145	190	132	84	77	131	47	30	54
IBD.EUR.Inflammatory_Bowel_Disease	Inflammatory Bowel Disease	OVARY	Ovary	230	229	253	98	95	73	131	36	37	58
IMMUNOBASE_Multiple_sclerosis_hg19	Multiple Sclerosis	ESPGEJ	Esophagus_Gastroesophageal_Junction	325	417	432	116	100	97	131	31	66	34
UKB_20002_1225_self_reported_hyperthyroidism_or_thyrotoxicosis	Non-cancer illness code, self-reported: hyperthyroidism/thyrotoxicosis	FIBRBLS	Cells_Cultured_fibroblasts	311	285	300	126	89	91	131	42	49	40
UKB_20002_1225_self_reported_hyperthyroidism_or_thyrotoxicosis	Non-cancer illness code, self-reported: hyperthyroidism/thyrotoxicosis	SNTTRM	Small_Intestine_Terminal_Ileum	228	293	273	98	90	91	131	41	50	40
UKB_20002_1225_self_reported_hyperthyroidism_or_thyrotoxicosis	Non-cancer illness code, self-reported: hyperthyroidism/thyrotoxicosis	STMACH	Stomach	264	265	309	116	87	94	131	44	50	37
UKB_20002_1453_self_reported_psoriasis	Non-cancer illness code, self-reported: psoriasis	STMACH	Stomach	266	348	340	102	88	95	131	43	52	36
GLGC_Mc_HDL	High-density Lipoprotein Cholesterol	ARTTBL	Artery_Tibial	273	194	189	123	83	88	130	47	41	42
GLGC_Mc_LDL	Low-density Lipoprotein Cholesterol	WHLBLD	Whole_Blood	244	153	171	104	75	91	130	55	36	39
IBD.EUR.Inflammatory_Bowel_Disease	Inflammatory Bowel Disease	HRTLV	Heart_Left_Ventricle	271	234	271	114	91	82	130	39	43	48
IMMUNOBASE_Multiple_sclerosis_hg19	Multiple Sclerosis	MSCLSK	Muscle_Skeletal	367	438	423	121	107	88	130	23	65	42
IMMUNOBASE_Multiple_sclerosis_hg19	Multiple Sclerosis	STMACH	Stomach	293	383	396	114	98	89	130	32	57	41
SSGAC_Education_Years_Pooled	Education years (Discovery and replication cohorts, genders pooled)	ESPMSL	Esophagus_Muscularis	252	210	209	115	91	82	130	39	43	48
UKB_20002_1453_self_reported_psoriasis	Non-cancer illness code, self-reported: psoriasis	MSCLSK	Muscle_Skeletal	303	360	312	108	96	86	130	34	52	44
UKB_20127_Neuroticism_score	Neuroticism score	ADPSBQ	Adipose_Subcutaneous	379	303	284	118	94	83	130	36	47	47
UKB_2395_4_Hair_or_balding_pattern_Pattern_4	Hair/balding pattern: Pattern 4	ARTAORT	Artery_Aorta	385	257	274	144	89	82	130	41	41	48
UKB_6152_9_diagnosed_by_doctor_Hayfever_allergic_rhinitis_or_eczema	Blood clot, DVT, bronchitis, emphysema, asthma, rhinitis, eczema, allergy diagnosed by doctor: Hayfever, allergic rhinitis or eczema	BRNCTXB	Brain_Frontal_Cortex_BA9	226	171	145	117	88	71	130	42	29	59
GLGC_Mc_TG	Triglycerids	BRNCHA	Brain_Cerebellum	211	174	173	101	82	83	129	47	36	46
IBD.EUR.Crohns_Disease	Crohn's Disease	ARTAORT	Artery_Aorta	248	219	229	91	89	85	129	40	45	44
IBD.EUR.Crohns_Disease	Crohn's Disease	SPLEEN	Spleen	262	176	248	103	76	92	129	53	39	37
IBD.EUR.Crohns_Disease	Crohn's Disease	WHLBLD	Whole_Blood	289	227	220	99	86	88	129	43	45	41
IMMUNOBASE_Multiple_sclerosis_hg19	Multiple Sclerosis	HRTAA	Heart_Atrial_Appendage	301	402	421	104	97	92	129	32	60	37
IMMUNOBASE_Systemic_lupus_erythematosus_hg19	Systemic Lupus Erythematosus	BRNHPT	Brain_Hypothalamus	234	251	248	111	86	82	129	43	39	47
IMMUNOBASE_Systemic_lupus_erythematosus_hg19	Systemic Lupus Erythematosus	UTERUS	Uterus	229	244	305	111	86	92	129	43	49	37
UKB_20002_1225_self_reported_hyperthyroidism_or_thyrotoxicosis	Non-cancer illness code, self-reported: hyperthyroidism/thyrotoxicosis	BRNCHB	Brain_Cerebellar_Hemisphere	276	262	291	108	94	91	129	35	56	38
UKB_20002_1473_self_reported_high_cholesterol	Non-cancer illness code, self-reported: high cholesterol	ARTTBL	Artery_Tibial	217	189	132	97	86	74	129	43	31	55
UKB_20002_1473_self_reported_high_cholesterol	Non-cancer illness code, self-reported: high cholesterol	ESPMCS	Esophagus_Mucosa	234	185	189	95	84	83	129	45	38	46
GLGC_Mc_HDL	High-density Lipoprotein Cholesterol	SPLEEN	Spleen	215	168	168	116	82	82	128	46	36	46
GLGC_Mc_LDL	Low-density Lipoprotein Cholesterol	HRTAA	Heart_Atrial_Appendage	179	131	183	95	75	81	128	53	28	47
GLGC_Mc_TG	Triglycerids	HRTLV	Heart_Left_Ventricle	173	149	151	93	80	73	128	48	25	55
IMMUNOBASE_Multiple_sclerosis_hg19	Multiple Sclerosis	BRNCTXA	Brain_Cortex	225	286	306	87	91	82	128	37	45	46
UKB_20002_1226_self_reported_hypothyroidism_or_myxoedema	Non-cancer illness code, self-reported: hypothyroidism/myxoedema	BRNACC	Brain_Anterior_cingulate_cortex_BA24	191	215	209	96	88	84	128	40	44	44
UKB_20002_1473_self_reported_high_cholesterol	Non-cancer illness code, self-reported: high cholesterol	BREAST	Breast_Mammary_Tissue	198	185	150	103	77	73	128	51	22	55
UKB_20002_1473_self_reported_high_cholesterol	Non-cancer illness code, self-reported: high cholesterol	HRTAA	Heart_Atrial_Appendage	177	148	169	94	70	82	128	58	24	46
UKB_20127_Neuroticism_score	Neuroticism score	SKINNS	Skin_Not_Sun_Exposed_Suprapubic	406	287	307	122	88	88	128	40	48	40
pgc.scz2	Schizophrenia	BRNSNG	Brain_Substantia_nigra	165	152	132	102	85	71	128	43	28	57
GLGC_Mc_TG	Triglycerids	ADRNLG	Adrenal_Gland	211	158	175	109	81	76	127	46	30	51
GLGC_Mc_TG	Triglycerids	STMACH	Stomach	207	185	190	108	85	79	127	42	37	48
IMMUNOBASE_Systemic_lupus_erythematosus_hg19	Systemic Lupus Erythematosus	BRNCTXB	Brain_Frontal_Cortex_BA9	262	241	232	132	87	79	127	40	39	48
UKB_20002_1111_self_reported_asthma	Non-cancer illness code, self-reported: asthma	BRNCTXB	Brain_Frontal_Cortex_BA9	236	197	232	130	81	83	127	46	37	44
UKB_20002_1473_self_reported_high_cholesterol	Non-cancer illness code, self-reported: high cholesterol	ADPVSC	Adipose_Visceral_Omentum	193	166	160	89	79	80	127	48	32	47
UKB_2395_4_Hair_or_balding_pattern_Pattern_4	Hair/balding pattern: Pattern 4	BRNCHB	Brain_Cerebellar_Hemisphere	372	289	362	125	82	87	127	45	42	40
UKB_2395_4_Hair_or_balding_pattern_Pattern_4	Hair/balding pattern: Pattern 4	CLNTRN	Colon_Transverse	347	262	255	111	86	74	127	41	33	53
UKB_6152_8_diagnosed_by_doctor_Asthma	Blood clot, DVT, bronchitis, emphysema, asthma, rhinitis, eczema, allergy diagnosed by doctor: Asthma	BRNPTM	Brain_Putamen_basal_ganglia	235	218	226	122	75	84	127	52	32	43
GLGC_Mc_HDL	High-density Lipoprotein Cholesterol	BRNCHA	Brain_Cerebellum	245	155	152	108	86	71	126	40	31	55
GLGC_Mc_LDL	Low-density Lipoprotein Cholesterol	CLNTRN	Colon_Transverse	207	171	183	95	80	75	126	46	29	51
IBD.EUR.Crohns_Disease	Crohn's Disease	CLNSGM	Colon_Sigmoid	241	169	264	94	73	95	126	53	42	31
IBD.EUR.Inflammatory_Bowel_Disease	Inflammatory Bowel Disease	UTERUS	Uterus	190	168	225	87	79	79	126	47	32	47
IMMUNOBASE_Multiple_sclerosis_hg19	Multiple Sclerosis	HRTLV	Heart_Left_Ventricle	305	392	388	102	94	86	126	32	54	40
IMMUNOBASE_Multiple_sclerosis_hg19	Multiple Sclerosis	LCL	Cells_EBV-transformed_lymphocytes	285	335	392	92	89	91	126	37	54	35
IMMUNOBASE_Systemic_lupus_erythematosus_hg19	Systemic Lupus Erythematosus	VAGINA	Vagina	211	252	297	104	95	82	126	31	51	44
RA_OKADA_TRANS_ETHNIC	Rheumatoid Arthritis	LIVER	Liver	286	325	320	122	95	83	126	31	52	43
SSGAC_Education_Years_Pooled	Education years (Discovery and replication cohorts, genders pooled)	ADPVSC	Adipose_Visceral_Omentum	251	182	179	124	87	72	126	39	33	54
SSGAC_Education_Years_Pooled	Education years (Discovery and replication cohorts, genders pooled)	LUNG	Lung	277	208	199	119	89	73	126	37	36	53
UKB_20002_1225_self_reported_hyperthyroidism_or_thyrotoxicosis	Non-cancer illness code, self-reported: hyperthyroidism/thyrotoxicosis	BRNCTXA	Brain_Cortex	192	237	249	88	86	78	126	40	38	48
UKB_20002_1226_self_reported_hypothyroidism_or_myxoedema	Non-cancer illness code, self-reported: hypothyroidism/myxoedema	SLVRYG	Minor_Salivary_Gland	204	215	263	114	88	79	126	38	41	47
UKB_20002_1226_self_reported_hypothyroidism_or_myxoedema	Non-cancer illness code, self-reported: hypothyroidism/myxoedema	UTERUS	Uterus	191	206	229	102	82	79	126	44	35	47
UKB_20002_1453_self_reported_psoriasis	Non-cancer illness code, self-reported: psoriasis	ADRNLG	Adrenal_Gland	278	370	333	91	93	95	126	33	62	31
UKB_20002_1453_self_reported_psoriasis	Non-cancer illness code, self-reported: psoriasis	HRTAA	Heart_Atrial_Appendage	283	370	325	109	97	87	126	29	58	39
UKB_6152_8_diagnosed_by_doctor_Asthma	Blood clot, DVT, bronchitis, emphysema, asthma, rhinitis, eczema, allergy diagnosed by doctor: Asthma	BRNCTXB	Brain_Frontal_Cortex_BA9	237	197	242	130	80	87	126	46	41	39
GIANT_2015_BMI_EUR	Body Mass Index	NERVET	Nerve_Tibial	313	245	203	100	86	76	125	39	37	49
GLGC_Mc_TG	Triglycerids	CLNSGM	Colon_Sigmoid	206	185	177	102	83	77	125	42	35	48
IBD.EUR.Crohns_Disease	Crohn's Disease	ESPGEJ	Esophagus_Gastroesophageal_Junction	244	186	235	103	82	80	125	43	37	45
IBD.EUR.Crohns_Disease	Crohn's Disease	MSCLSK	Muscle_Skeletal	276	193	220	102	79	86	125	46	40	39
IMMUNOBASE_Multiple_sclerosis_hg19	Multiple Sclerosis	SNTTRM	Small_Intestine_Terminal_Ileum	278	387	383	100	93	90	125	32	58	35
UKB_20002_1111_self_reported_asthma	Non-cancer illness code, self-reported: asthma	BRNPTM	Brain_Putamen_basal_ganglia	225	215	227	115	74	82	125	51	31	43
UKB_20002_1453_self_reported_psoriasis	Non-cancer illness code, self-reported: psoriasis	PRSTTE	Prostate	269	359	342	106	94	87	125	31	56	38
UKB_20002_1473_self_reported_high_cholesterol	Non-cancer illness code, self-reported: high cholesterol	PTTARY	Pituitary	173	141	126	86	74	73	125	51	22	52
UKB_2395_4_Hair_or_balding_pattern_Pattern_4	Hair/balding pattern: Pattern 4	PTTARY	Pituitary	356	243	303	136	76	86	125	49	37	39
UKB_6152_8_diagnosed_by_doctor_Asthma	Blood clot, DVT, bronchitis, emphysema, asthma, rhinitis, eczema, allergy diagnosed by doctor: Asthma	BRNACC	Brain_Anterior_cingulate_cortex_BA24	187	189	214	96	76	82	125	49	33	43
UKB_6152_9_diagnosed_by_doctor_Hayfever_allergic_rhinitis_or_eczema	Blood clot, DVT, bronchitis, emphysema, asthma, rhinitis, eczema, allergy diagnosed by doctor: Hayfever, allergic rhinitis or eczema	SLVRYG	Minor_Salivary_Gland	184	160	172	108	75	82	125	50	32	43
GLGC_Mc_TG	Triglycerids	BRNCHB	Brain_Cerebellar_Hemisphere	203	181	167	94	88	70	124	36	34	54
IBD.EUR.Crohns_Disease	Crohn's Disease	BREAST	Breast_Mammary_Tissue	270	193	208	105	84	81	124	40	41	43
SSGAC_Education_Years_Pooled	Education years (Discovery and replication cohorts, genders pooled)	ARTAORT	Artery_Aorta	241	185	213	99	81	84	124	43	41	40
GLGC_Mc_HDL	High-density Lipoprotein Cholesterol	ESPGEJ	Esophagus_Gastroesophageal_Junction	193	166	133	97	78	71	123	45	26	52
GLGC_Mc_TG	Triglycerids	PRSTTE	Prostate	228	162	158	115	75	76	123	48	28	47
IBD.EUR.Crohns_Disease	Crohn's Disease	BRNCHB	Brain_Cerebellar_Hemisphere	263	202	248	96	91	79	123	32	47	44
IMMUNOBASE_Systemic_lupus_erythematosus_hg19	Systemic Lupus Erythematosus	LIVER	Liver	236	298	310	107	92	75	123	31	44	48
UKB_20002_1065_self_reported_hypertension	Non-cancer illness code, self-reported: hypertension	BRNAMY	Brain_Amygdala	159	135	117	104	74	65	123	49	16	58
UKB_20002_1473_self_reported_high_cholesterol	Non-cancer illness code, self-reported: high cholesterol	ARTAORT	Artery_Aorta	170	185	153	85	71	83	123	52	31	40
UKB_20127_Neuroticism_score	Neuroticism score	BRNCHA	Brain_Cerebellum	416	292	376	115	86	92	123	37	55	31
UKB_2395_4_Hair_or_balding_pattern_Pattern_4	Hair/balding pattern: Pattern 4	ESPGEJ	Esophagus_Gastroesophageal_Junction	336	223	274	123	82	80	123	41	39	43
UKB_6152_8_diagnosed_by_doctor_Asthma	Blood clot, DVT, bronchitis, emphysema, asthma, rhinitis, eczema, allergy diagnosed by doctor: Asthma	BRNHPT	Brain_Hypothalamus	209	206	227	110	82	75	123	41	34	48
GLGC_Mc_LDL	Low-density Lipoprotein Cholesterol	BREAST	Breast_Mammary_Tissue	217	176	171	106	85	75	122	37	38	47
IBD.EUR.Crohns_Disease	Crohn's Disease	BRNCHA	Brain_Cerebellum	270	221	271	103	82	85	122	40	45	37
IBD.EUR.Inflammatory_Bowel_Disease	Inflammatory Bowel Disease	BRNNCC	Brain_Nucleus_accumbens_basal_ganglia	226	189	237	99	78	76	122	44	32	46
IMMUNOBASE_Multiple_sclerosis_hg19	Multiple Sclerosis	PNCREAS	Pancreas	284	336	378	103	88	85	122	34	51	37
SSGAC_Education_Years_Pooled	Education years (Discovery and replication cohorts, genders pooled)	FIBRBLS	Cells_Cultured_fibroblasts	281	211	215	114	81	84	122	41	43	38
GLGC_Mc_HDL	High-density Lipoprotein Cholesterol	GEUVADIS	Geuvadis_LCL	178	138	136	105	84	69	121	37	32	52
GLGC_Mc_HDL	High-density Lipoprotein Cholesterol	HRTAA	Heart_Atrial_Appendage	202	118	149	113	68	80	121	53	27	41
IBD.EUR.Crohns_Disease	Crohn's Disease	FIBRBLS	Cells_Cultured_fibroblasts	313	213	229	125	84	85	121	37	48	36
IMMUNOBASE_Multiple_sclerosis_hg19	Multiple Sclerosis	BRNCDT	Brain_Caudate_basal_ganglia	271	288	306	102	80	84	121	41	43	37
SSGAC_Education_Years_Pooled	Education years (Discovery and replication cohorts, genders pooled)	SPLEEN	Spleen	194	173	150	95	85	64	121	36	28	57
UKB_20002_1111_self_reported_asthma	Non-cancer illness code, self-reported: asthma	BRNACC	Brain_Anterior_cingulate_cortex_BA24	183	183	210	95	73	81	121	48	33	40
UKB_20002_1225_self_reported_hyperthyroidism_or_thyrotoxicosis	Non-cancer illness code, self-reported: hyperthyroidism/thyrotoxicosis	PNCREAS	Pancreas	227	274	241	96	95	69	121	26	43	52
UKB_20002_1453_self_reported_psoriasis	Non-cancer illness code, self-reported: psoriasis	BRNCHA	Brain_Cerebellum	279	299	275	107	88	87	121	33	54	34
UKB_2395_4_Hair_or_balding_pattern_Pattern_4	Hair/balding pattern: Pattern 4	GEUVADIS	Geuvadis_LCL	234	210	230	102	86	77	121	35	42	44
UKB_6152_8_diagnosed_by_doctor_Asthma	Blood clot, DVT, bronchitis, emphysema, asthma, rhinitis, eczema, allergy diagnosed by doctor: Asthma	BRNSPC	Brain_Spinal_cord_cervical_c-1	176	179	217	91	67	85	121	54	31	36
UKB_6152_9_diagnosed_by_doctor_Hayfever_allergic_rhinitis_or_eczema	Blood clot, DVT, bronchitis, emphysema, asthma, rhinitis, eczema, allergy diagnosed by doctor: Hayfever, allergic rhinitis or eczema	BRNPTM	Brain_Putamen_basal_ganglia	231	171	120	115	83	67	121	38	29	54
GLGC_Mc_TG	Triglycerids	PNCREAS	Pancreas	193	133	170	111	71	76	120	49	27	44
IBD.EUR.Inflammatory_Bowel_Disease	Inflammatory Bowel Disease	VAGINA	Vagina	194	170	230	89	73	78	120	47	31	42
IMMUNOBASE_Systemic_lupus_erythematosus_hg19	Systemic Lupus Erythematosus	BRNHPP	Brain_Hippocampus	225	246	248	109	81	88	120	39	49	32
UKB_20002_1226_self_reported_hypothyroidism_or_myxoedema	Non-cancer illness code, self-reported: hypothyroidism/myxoedema	LIVER	Liver	245	262	255	108	86	79	120	34	45	41
UKB_20002_1226_self_reported_hypothyroidism_or_myxoedema	Non-cancer illness code, self-reported: hypothyroidism/myxoedema	OVARY	Ovary	215	239	244	106	79	84	120	41	43	36
UKB_20002_1453_self_reported_psoriasis	Non-cancer illness code, self-reported: psoriasis	FIBRBLS	Cells_Cultured_fibroblasts	296	314	291	115	83	84	120	37	47	36
UKB_20127_Neuroticism_score	Neuroticism score	LUNG	Lung	352	287	267	110	95	76	120	25	51	44
IBD.EUR.Inflammatory_Bowel_Disease	Inflammatory Bowel Disease	BRNCTXB	Brain_Frontal_Cortex_BA9	186	178	217	87	76	73	119	43	30	46
UKB_20002_1111_self_reported_asthma	Non-cancer illness code, self-reported: asthma	BRNHPP	Brain_Hippocampus	186	191	193	106	82	70	119	37	33	49
UKB_20002_1225_self_reported_hyperthyroidism_or_thyrotoxicosis	Non-cancer illness code, self-reported: hyperthyroidism/thyrotoxicosis	ARTCRN	Artery_Coronary	217	268	269	90	81	83	119	38	45	36
UKB_20002_1225_self_reported_hyperthyroidism_or_thyrotoxicosis	Non-cancer illness code, self-reported: hyperthyroidism/thyrotoxicosis	BRNNCC	Brain_Nucleus_accumbens_basal_ganglia	214	242	235	98	89	78	119	30	48	41
UKB_20002_1225_self_reported_hyperthyroidism_or_thyrotoxicosis	Non-cancer illness code, self-reported: hyperthyroidism/thyrotoxicosis	LCL	Cells_EBV-transformed_lymphocytes	242	278	290	96	85	81	119	34	47	38
UKB_20002_1225_self_reported_hyperthyroidism_or_thyrotoxicosis	Non-cancer illness code, self-reported: hyperthyroidism/thyrotoxicosis	OVARY	Ovary	204	242	257	99	84	74	119	35	39	45
UKB_20002_1453_self_reported_psoriasis	Non-cancer illness code, self-reported: psoriasis	BRNCHB	Brain_Cerebellar_Hemisphere	250	296	247	103	91	76	119	28	48	43
UKB_20002_1453_self_reported_psoriasis	Non-cancer illness code, self-reported: psoriasis	HRTLV	Heart_Left_Ventricle	292	346	294	98	90	81	119	29	52	38
UKB_2395_4_Hair_or_balding_pattern_Pattern_4	Hair/balding pattern: Pattern 4	HRTLV	Heart_Left_Ventricle	320	222	212	110	75	76	119	44	32	43
UKB_6152_8_diagnosed_by_doctor_Asthma	Blood clot, DVT, bronchitis, emphysema, asthma, rhinitis, eczema, allergy diagnosed by doctor: Asthma	BRNSNG	Brain_Substantia_nigra	134	171	185	84	78	65	119	41	24	54
GLGC_Mc_TG	Triglycerids	GEUVADIS	Geuvadis_LCL	194	164	149	94	79	76	118	39	37	42
IBD.EUR.Crohns_Disease	Crohn's Disease	STMACH	Stomach	211	169	227	82	78	76	118	40	36	42
IBD.EUR.Inflammatory_Bowel_Disease	Inflammatory Bowel Disease	SLVRYG	Minor_Salivary_Gland	186	178	264	86	73	79	118	45	34	39
IMMUNOBASE_Multiple_sclerosis_hg19	Multiple Sclerosis	BRNNCC	Brain_Nucleus_accumbens_basal_ganglia	244	302	294	91	93	75	118	25	50	43
IMMUNOBASE_Systemic_lupus_erythematosus_hg19	Systemic Lupus Erythematosus	BRNACC	Brain_Anterior_cingulate_cortex_BA24	189	222	224	92	78	80	118	40	40	38
UKB_20002_1111_self_reported_asthma	Non-cancer illness code, self-reported: asthma	BRNSPC	Brain_Spinal_cord_cervical_c-1	173	181	213	89	70	79	118	48	31	39
UKB_20127_Neuroticism_score	Neuroticism score	ADPVSC	Adipose_Visceral_Omentum	335	272	216	102	87	67	118	31	36	51
UKB_6152_8_diagnosed_by_doctor_Asthma	Blood clot, DVT, bronchitis, emphysema, asthma, rhinitis, eczema, allergy diagnosed by doctor: Asthma	BRNHPP	Brain_Hippocampus	190	194	196	113	81	70	118	37	33	48
UKB_6152_9_diagnosed_by_doctor_Hayfever_allergic_rhinitis_or_eczema	Blood clot, DVT, bronchitis, emphysema, asthma, rhinitis, eczema, allergy diagnosed by doctor: Hayfever, allergic rhinitis or eczema	BRNHPT	Brain_Hypothalamus	204	138	122	110	74	71	118	44	27	47
GIANT_2015_BMI_EUR	Body Mass Index	TESTIS	Testis	294	242	262	94	75	82	117	42	40	35
GLGC_Mc_HDL	High-density Lipoprotein Cholesterol	BREAST	Breast_Mammary_Tissue	213	155	162	110	72	69	117	45	24	48
GLGC_Mc_HDL	High-density Lipoprotein Cholesterol	CLNSGM	Colon_Sigmoid	181	143	145	96	70	74	117	47	27	43
IBD.EUR.Crohns_Disease	Crohn's Disease	PRSTTE	Prostate	217	175	198	101	79	73	117	38	35	44
IMMUNOBASE_Multiple_sclerosis_hg19	Multiple Sclerosis	ARTCRN	Artery_Coronary	264	353	356	100	84	83	117	33	50	34
RA_OKADA_TRANS_ETHNIC	Rheumatoid Arthritis	BRNSPC	Brain_Spinal_cord_cervical_c-1	179	213	237	90	76	81	117	41	40	36
SSGAC_Education_Years_Pooled	Education years (Discovery and replication cohorts, genders pooled)	BRNCHB	Brain_Cerebellar_Hemisphere	208	141	194	100	75	77	117	42	35	40
SSGAC_Education_Years_Pooled	Education years (Discovery and replication cohorts, genders pooled)	ESPGEJ	Esophagus_Gastroesophageal_Junction	216	177	142	101	86	63	117	31	32	54
SSGAC_Education_Years_Pooled	Education years (Discovery and replication cohorts, genders pooled)	ESPMCS	Esophagus_Mucosa	273	177	187	121	75	78	117	42	36	39
UKB_20002_1065_self_reported_hypertension	Non-cancer illness code, self-reported: hypertension	BRNSNG	Brain_Substantia_nigra	135	143	97	92	80	57	117	37	20	60
UKB_20002_1111_self_reported_asthma	Non-cancer illness code, self-reported: asthma	BRNSNG	Brain_Substantia_nigra	130	167	185	80	75	65	117	42	23	52
UKB_20002_1226_self_reported_hypothyroidism_or_myxoedema	Non-cancer illness code, self-reported: hypothyroidism/myxoedema	BRNSPC	Brain_Spinal_cord_cervical_c-1	162	208	229	85	74	80	117	43	37	37
UKB_20002_1261_self_reported_multiple_sclerosis	Non-cancer illness code, self-reported: multiple sclerosis	NERVET	Nerve_Tibial	204	284	312	89	90	73	117	27	46	44
UKB_20002_1453_self_reported_psoriasis	Non-cancer illness code, self-reported: psoriasis	PTTARY	Pituitary	255	334	289	91	93	84	117	24	60	33
UKB_20002_1453_self_reported_psoriasis	Non-cancer illness code, self-reported: psoriasis	SNTTRM	Small_Intestine_Terminal_Ileum	238	320	298	95	85	83	117	32	51	34
UKB_20002_1473_self_reported_high_cholesterol	Non-cancer illness code, self-reported: high cholesterol	ESPMSL	Esophagus_Muscularis	198	171	146	97	77	69	117	40	29	48
UKB_20127_Neuroticism_score	Neuroticism score	CLNTRN	Colon_Transverse	331	267	236	111	90	70	117	27	43	47
UKB_2395_4_Hair_or_balding_pattern_Pattern_4	Hair/balding pattern: Pattern 4	BRNCTXA	Brain_Cortex	297	237	262	109	73	77	117	44	33	40
UKB_6152_9_diagnosed_by_doctor_Hayfever_allergic_rhinitis_or_eczema	Blood clot, DVT, bronchitis, emphysema, asthma, rhinitis, eczema, allergy diagnosed by doctor: Hayfever, allergic rhinitis or eczema	BRNACC	Brain_Anterior_cingulate_cortex_BA24	175	122	128	100	66	68	117	51	17	49
GLGC_Mc_LDL	Low-density Lipoprotein Cholesterol	LIVER	Liver	197	148	168	85	64	77	116	52	25	39
IMMUNOBASE_Multiple_sclerosis_hg19	Multiple Sclerosis	VAGINA	Vagina	219	330	361	74	83	78	116	33	45	38
RA_OKADA_TRANS_ETHNIC	Rheumatoid Arthritis	BRNAMY	Brain_Amygdala	166	159	182	91	71	78	116	45	33	38
RA_OKADA_TRANS_ETHNIC	Rheumatoid Arthritis	BRNSNG	Brain_Substantia_nigra	154	184	209	89	76	75	116	40	35	41
SSGAC_Education_Years_Pooled	Education years (Discovery and replication cohorts, genders pooled)	MSCLSK	Muscle_Skeletal	255	183	161	113	84	61	116	32	29	55
SSGAC_Education_Years_Pooled	Education years (Discovery and replication cohorts, genders pooled)	STMACH	Stomach	203	164	162	99	74	71	116	42	29	45
UKB_20002_1111_self_reported_asthma	Non-cancer illness code, self-reported: asthma	BRNHPT	Brain_Hypothalamus	196	202	223	104	80	70	116	36	34	46
UKB_20002_1226_self_reported_hypothyroidism_or_myxoedema	Non-cancer illness code, self-reported: hypothyroidism/myxoedema	BRNSNG	Brain_Substantia_nigra	165	181	169	96	81	68	116	35	33	48
UKB_20002_1261_self_reported_multiple_sclerosis	Non-cancer illness code, self-reported: multiple sclerosis	ESPMCS	Esophagus_Mucosa	181	245	283	86	80	73	116	36	37	43
pgc.scz2	Schizophrenia	BRNAMY	Brain_Amygdala	169	121	120	106	71	62	116	45	17	54
GLGC_Mc_HDL	High-density Lipoprotein Cholesterol	PTTARY	Pituitary	182	141	110	98	72	61	115	43	18	54
IMMUNOBASE_Multiple_sclerosis_hg19	Multiple Sclerosis	LIVER	Liver	277	332	317	99	86	73	115	29	44	42
IMMUNOBASE_Multiple_sclerosis_hg19	Multiple Sclerosis	OVARY	Ovary	243	315	339	92	85	74	115	30	44	41
IMMUNOBASE_Systemic_lupus_erythematosus_hg19	Systemic Lupus Erythematosus	SLVRYG	Minor_Salivary_Gland	214	233	246	113	82	75	115	33	42	40
SSGAC_Education_Years_Pooled	Education years (Discovery and replication cohorts, genders pooled)	BREAST	Breast_Mammary_Tissue	218	159	190	105	72	75	115	43	32	40
UKB_20002_1226_self_reported_hypothyroidism_or_myxoedema	Non-cancer illness code, self-reported: hypothyroidism/myxoedema	BRNHPP	Brain_Hippocampus	208	211	203	108	86	74	115	29	45	41
UKB_20002_1453_self_reported_psoriasis	Non-cancer illness code, self-reported: psoriasis	PNCREAS	Pancreas	225	316	268	85	88	75	115	27	48	40
GLGC_Mc_LDL	Low-density Lipoprotein Cholesterol	SPLEEN	Spleen	194	140	150	98	66	74	114	48	26	40
IBD.EUR.Crohns_Disease	Crohn's Disease	ADRNLG	Adrenal_Gland	189	142	179	87	68	73	114	46	27	41
IBD.EUR.Crohns_Disease	Crohn's Disease	PTTARY	Pituitary	218	159	240	86	79	79	114	35	44	35
IBD.EUR.Inflammatory_Bowel_Disease	Inflammatory Bowel Disease	LCL	Cells_EBV-transformed_lymphocytes	222	182	215	99	76	71	114	38	33	43
SSGAC_Education_Years_Pooled	Education years (Discovery and replication cohorts, genders pooled)	CLNSGM	Colon_Sigmoid	217	164	173	104	67	73	114	47	26	41
UKB_20002_1453_self_reported_psoriasis	Non-cancer illness code, self-reported: psoriasis	LCL	Cells_EBV-transformed_lymphocytes	219	290	285	86	85	76	114	29	47	38
GLGC_Mc_TG	Triglycerids	SNTTRM	Small_Intestine_Terminal_Ileum	164	161	156	87	73	68	113	40	28	45
IBD.EUR.Ulcerative_Colitis	Ulcerative Colitis	NERVET	Nerve_Tibial	165	190	244	80	72	80	113	41	39	33
UKB_20002_1065_self_reported_hypertension	Non-cancer illness code, self-reported: hypertension	BRNSPC	Brain_Spinal_cord_cervical_c-1	155	129	116	102	64	69	113	49	20	44
UKB_20002_1225_self_reported_hyperthyroidism_or_thyrotoxicosis	Non-cancer illness code, self-reported: hyperthyroidism/thyrotoxicosis	BRNCDT	Brain_Caudate_basal_ganglia	206	239	221	99	80	79	113	33	46	34
UKB_20002_1473_self_reported_high_cholesterol	Non-cancer illness code, self-reported: high cholesterol	MSCLSK	Muscle_Skeletal	217	161	156	105	68	66	113	45	21	47
UKB_20127_Neuroticism_score	Neuroticism score	BRNCHB	Brain_Cerebellar_Hemisphere	397	308	362	111	77	82	113	36	46	31
UKB_2395_4_Hair_or_balding_pattern_Pattern_4	Hair/balding pattern: Pattern 4	SPLEEN	Spleen	323	253	214	110	77	71	113	36	35	42
GLGC_Mc_HDL	High-density Lipoprotein Cholesterol	BRNCHB	Brain_Cerebellar_Hemisphere	212	150	140	90	75	70	112	37	33	42
IBD.EUR.Crohns_Disease	Crohn's Disease	PNCREAS	Pancreas	208	141	224	85	76	66	112	36	30	46
SSGAC_Education_Years_Pooled	Education years (Discovery and replication cohorts, genders pooled)	GEUVADIS	Geuvadis_LCL	155	123	154	92	74	66	112	38	28	46
UKB_20002_1225_self_reported_hyperthyroidism_or_thyrotoxicosis	Non-cancer illness code, self-reported: hyperthyroidism/thyrotoxicosis	BRNSPC	Brain_Spinal_cord_cervical_c-1	175	196	237	84	76	69	112	36	33	43
UKB_20002_1225_self_reported_hyperthyroidism_or_thyrotoxicosis	Non-cancer illness code, self-reported: hyperthyroidism/thyrotoxicosis	UTERUS	Uterus	182	229	243	84	80	76	112	32	44	36
UKB_20002_1473_self_reported_high_cholesterol	Non-cancer illness code, self-reported: high cholesterol	CLNSGM	Colon_Sigmoid	161	141	141	85	68	74	112	44	30	38
UKB_2395_4_Hair_or_balding_pattern_Pattern_4	Hair/balding pattern: Pattern 4	CLNSGM	Colon_Sigmoid	333	227	258	113	75	69	112	37	32	43
GLGC_Mc_HDL	High-density Lipoprotein Cholesterol	PNCREAS	Pancreas	155	112	131	88	67	66	111	44	22	45
GLGC_Mc_LDL	Low-density Lipoprotein Cholesterol	PNCREAS	Pancreas	173	144	130	93	68	65	111	43	22	46
GLGC_Mc_TG	Triglycerids	LIVER	Liver	148	131	162	93	62	74	111	49	25	37
IMMUNOBASE_Multiple_sclerosis_hg19	Multiple Sclerosis	BRNCTXB	Brain_Frontal_Cortex_BA9	232	258	273	91	78	78	111	33	45	33
IMMUNOBASE_Multiple_sclerosis_hg19	Multiple Sclerosis	BRNPTM	Brain_Putamen_basal_ganglia	230	254	268	85	79	75	111	32	43	36
UKB_20002_1473_self_reported_high_cholesterol	Non-cancer illness code, self-reported: high cholesterol	WHLBLD	Whole_Blood	159	117	126	78	65	65	111	46	19	46
UKB_20016_Fluid_intelligence_score	Fluid intelligence score	THYROID	Thyroid	246	220	211	83	81	68	111	30	38	43
GLGC_Mc_HDL	High-density Lipoprotein Cholesterol	ADRNLG	Adrenal_Gland	141	107	152	77	60	75	110	50	25	35
UKB_20002_1225_self_reported_hyperthyroidism_or_thyrotoxicosis	Non-cancer illness code, self-reported: hyperthyroidism/thyrotoxicosis	BRNCTXB	Brain_Frontal_Cortex_BA9	209	212	192	106	77	68	110	33	35	42
UKB_20002_1473_self_reported_high_cholesterol	Non-cancer illness code, self-reported: high cholesterol	BRNCHA	Brain_Cerebellum	177	158	129	89	78	60	110	32	28	50
UKB_20127_Neuroticism_score	Neuroticism score	MSCLSK	Muscle_Skeletal	365	278	238	107	83	74	110	27	47	36
UKB_20127_Neuroticism_score	Neuroticism score	PTTARY	Pituitary	334	245	285	110	81	66	110	29	37	44
UKB_2395_4_Hair_or_balding_pattern_Pattern_4	Hair/balding pattern: Pattern 4	PNCREAS	Pancreas	306	209	221	101	66	75	110	44	31	35
GLGC_Mc_HDL	High-density Lipoprotein Cholesterol	LIVER	Liver	170	90	165	83	52	77	109	57	20	32
IBD.EUR.Inflammatory_Bowel_Disease	Inflammatory Bowel Disease	BRNCDT	Brain_Caudate_basal_ganglia	216	167	226	95	65	74	109	44	30	35
IBD.EUR.Inflammatory_Bowel_Disease	Inflammatory Bowel Disease	BRNHPT	Brain_Hypothalamus	198	170	219	90	69	74	109	40	34	35
IBD.EUR.Ulcerative_Colitis	Ulcerative Colitis	THYROID	Thyroid	165	190	219	82	76	64	109	33	31	45
SSGAC_Education_Years_Pooled	Education years (Discovery and replication cohorts, genders pooled)	WHLBLD	Whole_Blood	235	152	154	101	68	70	109	41	29	39
UKB_20002_1225_self_reported_hyperthyroidism_or_thyrotoxicosis	Non-cancer illness code, self-reported: hyperthyroidism/thyrotoxicosis	LIVER	Liver	201	261	284	92	79	75	109	30	45	34
UKB_20002_1261_self_reported_multiple_sclerosis	Non-cancer illness code, self-reported: multiple sclerosis	ADPSBQ	Adipose_Subcutaneous	195	278	287	87	84	68	109	25	43	41
UKB_20002_1261_self_reported_multiple_sclerosis	Non-cancer illness code, self-reported: multiple sclerosis	TESTIS	Testis	192	260	296	83	83	76	109	26	50	33
UKB_20002_1453_self_reported_psoriasis	Non-cancer illness code, self-reported: psoriasis	BRNCTXA	Brain_Cortex	195	257	205	80	86	63	109	23	40	46
UKB_20002_1453_self_reported_psoriasis	Non-cancer illness code, self-reported: psoriasis	BRNNCC	Brain_Nucleus_accumbens_basal_ganglia	218	259	204	87	85	71	109	24	47	38
UKB_20002_1473_self_reported_high_cholesterol	Non-cancer illness code, self-reported: high cholesterol	ESPGEJ	Esophagus_Gastroesophageal_Junction	163	146	111	89	74	58	109	35	23	51
UKB_20127_Neuroticism_score	Neuroticism score	BRNCTXA	Brain_Cortex	315	229	248	106	76	72	109	33	39	37
UKB_2395_4_Hair_or_balding_pattern_Pattern_4	Hair/balding pattern: Pattern 4	BRNCTXB	Brain_Frontal_Cortex_BA9	285	224	227	105	65	74	109	44	30	35
UKB_6152_9_diagnosed_by_doctor_Hayfever_allergic_rhinitis_or_eczema	Blood clot, DVT, bronchitis, emphysema, asthma, rhinitis, eczema, allergy diagnosed by doctor: Hayfever, allergic rhinitis or eczema	BRNSPC	Brain_Spinal_cord_cervical_c-1	151	126	112	80	59	71	109	50	21	38
GLGC_Mc_HDL	High-density Lipoprotein Cholesterol	CLNTRN	Colon_Transverse	215	141	154	111	63	70	108	45	25	38
GLGC_Mc_HDL	High-density Lipoprotein Cholesterol	STMACH	Stomach	181	130	122	102	66	64	108	42	22	44
GLGC_Mc_TG	Triglycerids	BRNCTXA	Brain_Cortex	152	144	138	75	74	59	108	34	25	49
IBD.EUR.Crohns_Disease	Crohn's Disease	GEUVADIS	Geuvadis_LCL	171	127	149	96	74	65	108	34	31	43
IMMUNOBASE_Multiple_sclerosis_hg19	Multiple Sclerosis	BRNSPC	Brain_Spinal_cord_cervical_c-1	177	242	262	76	80	65	108	28	37	43
UKB_20002_1261_self_reported_multiple_sclerosis	Non-cancer illness code, self-reported: multiple sclerosis	THYROID	Thyroid	195	263	291	87	79	74	108	29	45	34
UKB_20002_1453_self_reported_psoriasis	Non-cancer illness code, self-reported: psoriasis	ARTCRN	Artery_Coronary	237	315	276	89	83	76	108	25	51	32
UKB_20002_1453_self_reported_psoriasis	Non-cancer illness code, self-reported: psoriasis	OVARY	Ovary	229	288	254	95	76	79	108	32	47	29
UKB_20127_Neuroticism_score	Neuroticism score	ESPMSL	Esophagus_Muscularis	373	257	262	113	81	72	108	27	45	36
UKB_2395_4_Hair_or_balding_pattern_Pattern_4	Hair/balding pattern: Pattern 4	HRTAA	Heart_Atrial_Appendage	341	229	217	121	73	72	108	35	37	36
GLGC_Mc_LDL	Low-density Lipoprotein Cholesterol	ADRNLG	Adrenal_Gland	169	171	132	93	72	65	107	35	30	42
GLGC_Mc_LDL	Low-density Lipoprotein Cholesterol	GEUVADIS	Geuvadis_LCL	174	121	128	92	65	65	107	42	23	42
IMMUNOBASE_Multiple_sclerosis_hg19	Multiple Sclerosis	SLVRYG	Minor_Salivary_Gland	239	304	302	100	79	66	107	28	38	41
UKB_20002_1225_self_reported_hyperthyroidism_or_thyrotoxicosis	Non-cancer illness code, self-reported: hyperthyroidism/thyrotoxicosis	BRNHPT	Brain_Hypothalamus	209	220	218	97	72	70	107	35	35	37
UKB_20002_1226_self_reported_hypothyroidism_or_myxoedema	Non-cancer illness code, self-reported: hypothyroidism/myxoedema	BRNAMY	Brain_Amygdala	163	163	168	90	70	68	107	37	31	39
UKB_20002_1261_self_reported_multiple_sclerosis	Non-cancer illness code, self-reported: multiple sclerosis	LUNG	Lung	178	244	291	81	71	75	107	36	39	32
UKB_20002_1313_self_reported_ankylosing_spondylitis	Non-cancer illness code, self-reported: ankylosing spondylitis	THYROID	Thyroid	186	256	213	76	75	67	107	32	35	40
UKB_20002_1473_self_reported_high_cholesterol	Non-cancer illness code, self-reported: high cholesterol	FIBRBLS	Cells_Cultured_fibroblasts	231	160	141	92	65	68	107	42	26	39
UKB_20002_1473_self_reported_high_cholesterol	Non-cancer illness code, self-reported: high cholesterol	SPLEEN	Spleen	206	140	130	96	69	66	107	38	28	41
UKB_20016_Fluid_intelligence_score	Fluid intelligence score	TESTIS	Testis	240	174	229	86	68	76	107	39	37	31
UKB_20127_Neuroticism_score	Neuroticism score	BREAST	Breast_Mammary_Tissue	310	241	235	98	77	66	107	30	36	41
UKB_20127_Neuroticism_score	Neuroticism score	ESPMCS	Esophagus_Mucosa	338	280	273	102	76	73	107	31	42	34
UKB_2395_4_Hair_or_balding_pattern_Pattern_4	Hair/balding pattern: Pattern 4	BRNCDT	Brain_Caudate_basal_ganglia	321	237	260	115	70	71	107	37	34	36
UKB_6152_9_diagnosed_by_doctor_Hayfever_allergic_rhinitis_or_eczema	Blood clot, DVT, bronchitis, emphysema, asthma, rhinitis, eczema, allergy diagnosed by doctor: Hayfever, allergic rhinitis or eczema	BRNHPP	Brain_Hippocampus	170	122	112	91	63	63	107	44	19	44
GLGC_Mc_HDL	High-density Lipoprotein Cholesterol	HRTLV	Heart_Left_Ventricle	163	120	113	85	65	64	106	41	23	42
GLGC_Mc_LDL	Low-density Lipoprotein Cholesterol	BRNCHA	Brain_Cerebellum	202	128	164	80	67	71	106	39	32	35
GLGC_Mc_LDL	Low-density Lipoprotein Cholesterol	HRTLV	Heart_Left_Ventricle	153	126	134	86	67	61	106	39	22	45
GLGC_Mc_LDL	Low-density Lipoprotein Cholesterol	STMACH	Stomach	189	151	131	91	70	62	106	36	26	44
IBD.EUR.Crohns_Disease	Crohn's Disease	HRTAA	Heart_Atrial_Appendage	204	173	178	85	71	67	106	35	32	39
IBD.EUR.Ulcerative_Colitis	Ulcerative Colitis	SPLEEN	Spleen	127	169	196	67	72	65	106	34	31	41
UKB_20002_1261_self_reported_multiple_sclerosis	Non-cancer illness code, self-reported: multiple sclerosis	BREAST	Breast_Mammary_Tissue	175	241	268	80	71	76	106	35	41	30
UKB_20002_1453_self_reported_psoriasis	Non-cancer illness code, self-reported: psoriasis	BRNCDT	Brain_Caudate_basal_ganglia	205	244	199	84	74	67	106	32	35	39
UKB_20002_1473_self_reported_high_cholesterol	Non-cancer illness code, self-reported: high cholesterol	LIVER	Liver	165	141	168	83	58	75	106	48	27	31
UKB_20002_1473_self_reported_high_cholesterol	Non-cancer illness code, self-reported: high cholesterol	STMACH	Stomach	150	136	124	73	68	62	106	38	24	44
UKB_20127_Neuroticism_score	Neuroticism score	BRNCDT	Brain_Caudate_basal_ganglia	321	224	265	103	67	77	106	39	38	29
UKB_20127_Neuroticism_score	Neuroticism score	GEUVADIS	Geuvadis_LCL	206	181	208	90	77	74	106	29	45	32
UKB_20127_Neuroticism_score	Neuroticism score	HRTAA	Heart_Atrial_Appendage	295	215	188	92	76	62	106	30	32	44
GIANT_2015_BMI_EUR	Body Mass Index	THYROID	Thyroid	319	277	195	93	83	62	105	22	40	43
IBD.EUR.Crohns_Disease	Crohn's Disease	OVARY	Ovary	178	159	165	78	79	56	105	26	30	49
IBD.EUR.Inflammatory_Bowel_Disease	Inflammatory Bowel Disease	BRNPTM	Brain_Putamen_basal_ganglia	208	171	196	100	79	64	105	26	38	41
IBD.EUR.Ulcerative_Colitis	Ulcerative Colitis	ADPSBQ	Adipose_Subcutaneous	156	180	222	79	75	66	105	30	36	39
IMMUNOBASE_Multiple_sclerosis_hg19	Multiple Sclerosis	UTERUS	Uterus	204	276	299	84	77	73	105	28	45	32
SSGAC_Education_Years_Pooled	Education years (Discovery and replication cohorts, genders pooled)	PNCREAS	Pancreas	189	103	152	91	66	64	105	39	25	41
UKB_20002_1261_self_reported_multiple_sclerosis	Non-cancer illness code, self-reported: multiple sclerosis	SKINNS	Skin_Not_Sun_Exposed_Suprapubic	175	243	281	86	82	63	105	23	40	42
UKB_20002_1473_self_reported_high_cholesterol	Non-cancer illness code, self-reported: high cholesterol	PNCREAS	Pancreas	166	125	109	87	62	63	105	43	20	42
UKB_20127_Neuroticism_score	Neuroticism score	SPLEEN	Spleen	280	235	203	94	74	72	105	31	41	33
GLGC_Mc_LDL	Low-density Lipoprotein Cholesterol	BRNCDT	Brain_Caudate_basal_ganglia	147	85	110	81	52	64	104	52	12	40
GLGC_Mc_TG	Triglycerids	BRNPTM	Brain_Putamen_basal_ganglia	138	124	109	72	70	56	104	34	22	48
GLGC_Mc_TG	Triglycerids	OVARY	Ovary	144	119	133	80	70	59	104	34	25	45
IBD.EUR.Inflammatory_Bowel_Disease	Inflammatory Bowel Disease	BRNACC	Brain_Anterior_cingulate_cortex_BA24	168	145	198	85	61	66	104	43	23	38
IBD.EUR.Inflammatory_Bowel_Disease	Inflammatory Bowel Disease	LIVER	Liver	216	166	256	103	61	71	104	43	28	33
SSGAC_Education_Years_Pooled	Education years (Discovery and replication cohorts, genders pooled)	BRNCTXA	Brain_Cortex	180	122	128	89	64	61	104	40	21	43
SSGAC_Education_Years_Pooled	Education years (Discovery and replication cohorts, genders pooled)	HRTAA	Heart_Atrial_Appendage	206	146	159	96	68	69	104	36	33	35
UKB_20127_Neuroticism_score	Neuroticism score	ARTAORT	Artery_Aorta	298	216	212	87	73	65	104	31	34	39
UKB_20127_Neuroticism_score	Neuroticism score	ARTTBL	Artery_Tibial	365	251	235	103	82	59	104	22	37	45
UKB_20127_Neuroticism_score	Neuroticism score	ESPGEJ	Esophagus_Gastroesophageal_Junction	315	242	231	101	78	65	104	26	39	39
GIANT_2015_BMI_EUR	Body Mass Index	ARTTBL	Artery_Tibial	262	202	126	108	75	56	103	28	28	47
GLGC_Mc_TG	Triglycerids	BRNCDT	Brain_Caudate_basal_ganglia	148	118	123	85	59	63	103	44	19	40
IMMUNOBASE_Multiple_sclerosis_hg19	Multiple Sclerosis	BRNHPP	Brain_Hippocampus	188	233	258	73	79	67	103	24	43	36
IMMUNOBASE_Systemic_lupus_erythematosus_hg19	Systemic Lupus Erythematosus	BRNSNG	Brain_Substantia_nigra	163	211	190	83	75	62	103	28	34	41
SSGAC_Education_Years_Pooled	Education years (Discovery and replication cohorts, genders pooled)	PRSTTE	Prostate	172	118	145	85	69	58	103	34	24	45
SSGAC_Education_Years_Pooled	Education years (Discovery and replication cohorts, genders pooled)	PTTARY	Pituitary	232	124	195	118	64	76	103	39	37	27
UKB_20002_1225_self_reported_hyperthyroidism_or_thyrotoxicosis	Non-cancer illness code, self-reported: hyperthyroidism/thyrotoxicosis	BRNHPP	Brain_Hippocampus	167	196	209	88	70	68	103	33	35	35
UKB_20002_1225_self_reported_hyperthyroidism_or_thyrotoxicosis	Non-cancer illness code, self-reported: hyperthyroidism/thyrotoxicosis	BRNPTM	Brain_Putamen_basal_ganglia	174	210	169	84	77	64	103	26	38	39
UKB_20002_1453_self_reported_psoriasis	Non-cancer illness code, self-reported: psoriasis	VAGINA	Vagina	170	237	250	75	75	72	103	28	44	31
UKB_20016_Fluid_intelligence_score	Fluid intelligence score	NERVET	Nerve_Tibial	239	182	192	92	71	72	103	32	40	31
UKB_20127_Neuroticism_score	Neuroticism score	BRNNCC	Brain_Nucleus_accumbens_basal_ganglia	336	238	231	105	75	67	103	28	39	36
UKB_20127_Neuroticism_score	Neuroticism score	FIBRBLS	Cells_Cultured_fibroblasts	338	259	281	95	71	69	103	32	37	34
UKB_20127_Neuroticism_score	Neuroticism score	WHLBLD	Whole_Blood	334	229	197	109	78	63	103	25	38	40
UKB_2395_4_Hair_or_balding_pattern_Pattern_4	Hair/balding pattern: Pattern 4	BRNNCC	Brain_Nucleus_accumbens_basal_ganglia	323	218	232	115	64	73	103	39	34	30
UKB_6152_9_diagnosed_by_doctor_Hayfever_allergic_rhinitis_or_eczema	Blood clot, DVT, bronchitis, emphysema, asthma, rhinitis, eczema, allergy diagnosed by doctor: Hayfever, allergic rhinitis or eczema	BRNSNG	Brain_Substantia_nigra	142	93	88	76	60	54	103	43	11	49
GIANT_2015_BMI_EUR	Body Mass Index	SKINS	Skin_Sun_Exposed_Lower_leg	285	188	192	94	68	66	102	34	32	36
GLGC_Mc_LDL	Low-density Lipoprotein Cholesterol	ARTCRN	Artery_Coronary	127	110	129	77	66	63	102	36	27	39
IBD.EUR.Crohns_Disease	Crohn's Disease	BRNCTXA	Brain_Cortex	159	143	145	69	72	62	102	30	32	40
UKB_20002_1225_self_reported_hyperthyroidism_or_thyrotoxicosis	Non-cancer illness code, self-reported: hyperthyroidism/thyrotoxicosis	VAGINA	Vagina	179	216	219	76	76	65	102	26	39	37
UKB_20002_1261_self_reported_multiple_sclerosis	Non-cancer illness code, self-reported: multiple sclerosis	CLNTRN	Colon_Transverse	158	247	280	80	80	61	102	22	39	41
GLGC_Mc_TG	Triglycerids	ARTCRN	Artery_Coronary	152	127	141	82	58	64	101	43	21	37
IBD.EUR.Crohns_Disease	Crohn's Disease	SNTTRM	Small_Intestine_Terminal_Ileum	167	141	190	80	62	73	101	39	34	28
IBD.EUR.Ulcerative_Colitis	Ulcerative Colitis	TESTIS	Testis	141	162	220	67	70	62	101	31	31	39
IMMUNOBASE_Multiple_sclerosis_hg19	Multiple Sclerosis	BRNACC	Brain_Anterior_cingulate_cortex_BA24	185	236	252	70	71	70	101	30	40	31
SSGAC_Education_Years_Pooled	Education years (Discovery and replication cohorts, genders pooled)	SNTTRM	Small_Intestine_Terminal_Ileum	135	116	137	67	57	69	101	44	25	32
TAGC_Asthma_EUR	Asthma	TESTIS	Testis	176	172	240	69	65	62	101	36	26	39
UKB_20002_1225_self_reported_hyperthyroidism_or_thyrotoxicosis	Non-cancer illness code, self-reported: hyperthyroidism/thyrotoxicosis	BRNACC	Brain_Anterior_cingulate_cortex_BA24	148	202	200	74	65	71	101	36	35	30
UKB_20002_1261_self_reported_multiple_sclerosis	Non-cancer illness code, self-reported: multiple sclerosis	SKINS	Skin_Sun_Exposed_Lower_leg	171	259	291	79	76	69	101	25	44	32
UKB_20002_1313_self_reported_ankylosing_spondylitis	Non-cancer illness code, self-reported: ankylosing spondylitis	ESPMCS	Esophagus_Mucosa	158	224	204	69	71	66	101	30	36	35
UKB_2395_4_Hair_or_balding_pattern_Pattern_4	Hair/balding pattern: Pattern 4	ADRNLG	Adrenal_Gland	279	188	211	109	65	67	101	36	31	34
UKB_2395_4_Hair_or_balding_pattern_Pattern_4	Hair/balding pattern: Pattern 4	BRNPTM	Brain_Putamen_basal_ganglia	300	222	234	96	71	66	101	30	36	35
GLGC_Mc_TG	Triglycerids	BRNHPT	Brain_Hypothalamus	140	112	103	83	60	56	100	40	16	44
IBD.EUR.Ulcerative_Colitis	Ulcerative Colitis	SKINS	Skin_Sun_Exposed_Lower_leg	181	192	222	78	74	60	100	26	34	40
SSGAC_Education_Years_Pooled	Education years (Discovery and replication cohorts, genders pooled)	BRNCDT	Brain_Caudate_basal_ganglia	152	130	128	87	64	66	100	36	30	34
UKB_20002_1261_self_reported_multiple_sclerosis	Non-cancer illness code, self-reported: multiple sclerosis	ADPVSC	Adipose_Visceral_Omentum	163	237	267	72	69	67	100	31	36	33
UKB_20002_1473_self_reported_high_cholesterol	Non-cancer illness code, self-reported: high cholesterol	PRSTTE	Prostate	152	136	106	86	65	60	100	35	25	40
GLGC_Mc_LDL	Low-density Lipoprotein Cholesterol	BRNCTXB	Brain_Frontal_Cortex_BA9	122	101	125	77	56	65	99	43	22	34
IBD.EUR.Ulcerative_Colitis	Ulcerative Colitis	CLNTRN	Colon_Transverse	130	161	211	64	68	62	99	31	31	37
IBD.EUR.Ulcerative_Colitis	Ulcerative Colitis	LUNG	Lung	140	175	201	64	71	61	99	28	33	38
IMMUNOBASE_Multiple_sclerosis_hg19	Multiple Sclerosis	BRNSNG	Brain_Substantia_nigra	151	187	251	69	66	65	99	33	32	34
UKB_20002_1453_self_reported_psoriasis	Non-cancer illness code, self-reported: psoriasis	UTERUS	Uterus	200	245	242	75	70	69	99	29	40	30
UKB_20127_Neuroticism_score	Neuroticism score	BRNHPT	Brain_Hypothalamus	291	235	200	86	76	60	99	23	37	39
UKB_2395_4_Hair_or_balding_pattern_Pattern_4	Hair/balding pattern: Pattern 4	PRSTTE	Prostate	273	228	229	94	73	58	99	26	32	41
GLGC_Mc_HDL	High-density Lipoprotein Cholesterol	ARTCRN	Artery_Coronary	117	97	102	67	56	60	98	42	18	38
IMMUNOBASE_Systemic_lupus_erythematosus_hg19	Systemic Lupus Erythematosus	KDNCTX	Kidney_Cortex	105	140	168	64	65	57	98	33	24	41
UKB_20002_1225_self_reported_hyperthyroidism_or_thyrotoxicosis	Non-cancer illness code, self-reported: hyperthyroidism/thyrotoxicosis	SLVRYG	Minor_Salivary_Gland	169	192	212	87	69	61	98	29	32	37
UKB_20002_1261_self_reported_multiple_sclerosis	Non-cancer illness code, self-reported: multiple sclerosis	GEUVADIS	Geuvadis_LCL	177	177	249	78	69	67	98	29	38	31
UKB_20002_1453_self_reported_psoriasis	Non-cancer illness code, self-reported: psoriasis	BRNPTM	Brain_Putamen_basal_ganglia	189	244	182	84	72	61	98	26	35	37
UKB_20002_1473_self_reported_high_cholesterol	Non-cancer illness code, self-reported: high cholesterol	BRNCHB	Brain_Cerebellar_Hemisphere	162	140	116	83	65	60	98	33	27	38
UKB_20016_Fluid_intelligence_score	Fluid intelligence score	ARTTBL	Artery_Tibial	227	154	148	85	65	60	98	33	27	38
UKB_20016_Fluid_intelligence_score	Fluid intelligence score	SKINS	Skin_Sun_Exposed_Lower_leg	214	142	178	84	56	69	98	42	27	29
GLGC_Mc_HDL	High-density Lipoprotein Cholesterol	PRSTTE	Prostate	181	119	111	103	59	56	97	38	18	41
TAGC_Asthma_EUR	Asthma	SKINS	Skin_Sun_Exposed_Lower_leg	194	202	200	74	70	62	97	27	35	35
UKB_20002_1313_self_reported_ankylosing_spondylitis	Non-cancer illness code, self-reported: ankylosing spondylitis	TESTIS	Testis	185	206	202	74	70	64	97	27	37	33
UKB_20002_1453_self_reported_psoriasis	Non-cancer illness code, self-reported: psoriasis	BRNCTXB	Brain_Frontal_Cortex_BA9	197	215	174	95	70	62	97	27	35	35
UKB_20002_1453_self_reported_psoriasis	Non-cancer illness code, self-reported: psoriasis	LIVER	Liver	221	290	255	89	77	68	97	20	48	29
UKB_20002_1464_self_reported_rheumatoid_arthritis	Non-cancer illness code, self-reported: rheumatoid arthritis	NERVET	Nerve_Tibial	137	185	204	61	67	59	97	30	29	38
UKB_6152_8_diagnosed_by_doctor_Asthma	Blood clot, DVT, bronchitis, emphysema, asthma, rhinitis, eczema, allergy diagnosed by doctor: Asthma	BRNAMY	Brain_Amygdala	143	145	165	84	61	60	97	36	24	37
GIANT_2015_BMI_EUR	Body Mass Index	CLNTRN	Colon_Transverse	256	196	167	86	68	62	96	28	34	34
GIANT_2015_BMI_EUR	Body Mass Index	LUNG	Lung	242	193	184	91	70	58	96	26	32	38
IBD.EUR.Crohns_Disease	Crohn's Disease	HRTLV	Heart_Left_Ventricle	170	150	166	70	62	61	96	34	27	35
IBD.EUR.Crohns_Disease	Crohn's Disease	LIVER	Liver	153	123	154	76	54	62	96	42	20	34
IBD.EUR.Ulcerative_Colitis	Ulcerative Colitis	ESPMCS	Esophagus_Mucosa	137	148	213	82	57	66	96	39	27	30
IMMUNOBASE_Multiple_sclerosis_hg19	Multiple Sclerosis	BRNHPT	Brain_Hypothalamus	227	257	271	95	67	65	96	29	36	31
RA_OKADA_TRANS_ETHNIC	Rheumatoid Arthritis	KDNCTX	Kidney_Cortex	108	126	161	69	62	61	96	34	27	35
SSGAC_Education_Years_Pooled	Education years (Discovery and replication cohorts, genders pooled)	BRNNCC	Brain_Nucleus_accumbens_basal_ganglia	169	118	126	94	60	58	96	36	22	38
UKB_20002_1261_self_reported_multiple_sclerosis	Non-cancer illness code, self-reported: multiple sclerosis	ARTTBL	Artery_Tibial	174	234	241	82	75	62	96	21	41	34
UKB_20002_1453_self_reported_psoriasis	Non-cancer illness code, self-reported: psoriasis	BRNHPT	Brain_Hypothalamus	193	241	189	84	74	61	96	22	39	35
UKB_20016_Fluid_intelligence_score	Fluid intelligence score	CLNTRN	Colon_Transverse	197	157	158	71	61	62	96	35	27	34
UKB_2395_4_Hair_or_balding_pattern_Pattern_4	Hair/balding pattern: Pattern 4	OVARY	Ovary	219	181	198	87	67	56	96	29	27	40
UKB_2395_4_Hair_or_balding_pattern_Pattern_4	Hair/balding pattern: Pattern 4	STMACH	Stomach	297	202	219	109	66	58	96	30	28	38
UKB_2395_4_Hair_or_balding_pattern_Pattern_4	Hair/balding pattern: Pattern 4	WHLBLD	Whole_Blood	349	241	232	100	64	62	96	32	30	34
GLGC_Mc_TG	Triglycerids	VAGINA	Vagina	118	105	90	69	64	49	95	31	18	46
SSGAC_Education_Years_Pooled	Education years (Discovery and replication cohorts, genders pooled)	ARTCRN	Artery_Coronary	162	105	118	84	68	52	95	27	25	43
SSGAC_Education_Years_Pooled	Education years (Discovery and replication cohorts, genders pooled)	BRNHPT	Brain_Hypothalamus	159	94	110	95	55	58	95	40	18	37
UKB_20002_1473_self_reported_high_cholesterol	Non-cancer illness code, self-reported: high cholesterol	BRNCTXB	Brain_Frontal_Cortex_BA9	118	104	106	76	54	58	95	41	17	37
UKB_20002_1473_self_reported_high_cholesterol	Non-cancer illness code, self-reported: high cholesterol	OVARY	Ovary	131	127	107	62	62	56	95	33	23	39
UKB_2395_4_Hair_or_balding_pattern_Pattern_4	Hair/balding pattern: Pattern 4	BRNHPT	Brain_Hypothalamus	268	212	209	78	59	71	95	36	35	24
GLGC_Mc_HDL	High-density Lipoprotein Cholesterol	BRNCDT	Brain_Caudate_basal_ganglia	120	117	86	70	64	45	94	30	15	49
GLGC_Mc_LDL	Low-density Lipoprotein Cholesterol	PRSTTE	Prostate	150	113	110	88	59	54	94	35	19	40
GLGC_Mc_TG	Triglycerids	BRNCTXB	Brain_Frontal_Cortex_BA9	141	115	110	84	57	55	94	37	18	39
IBD.EUR.Crohns_Disease	Crohn's Disease	ARTCRN	Artery_Coronary	146	119	160	71	60	64	94	34	30	30
IBD.EUR.Ulcerative_Colitis	Ulcerative Colitis	ESPMSL	Esophagus_Muscularis	114	154	222	58	64	62	94	30	32	32
IMMUNOBASE_Systemic_lupus_erythematosus_hg19	Systemic Lupus Erythematosus	BRNAMY	Brain_Amygdala	152	157	176	86	59	67	94	35	32	27
UKB_20002_1111_self_reported_asthma	Non-cancer illness code, self-reported: asthma	BRNAMY	Brain_Amygdala	142	140	161	83	58	58	94	36	22	36
UKB_20002_1453_self_reported_psoriasis	Non-cancer illness code, self-reported: psoriasis	BRNACC	Brain_Anterior_cingulate_cortex_BA24	145	208	157	67	70	60	94	24	36	34
UKB_20002_1453_self_reported_psoriasis	Non-cancer illness code, self-reported: psoriasis	BRNSPC	Brain_Spinal_cord_cervical_c-1	158	215	202	77	67	61	94	27	34	33
UKB_20002_1473_self_reported_high_cholesterol	Non-cancer illness code, self-reported: high cholesterol	HRTLV	Heart_Left_Ventricle	150	126	114	84	59	55	94	35	20	39
UKB_20127_Neuroticism_score	Neuroticism score	CLNSGM	Colon_Sigmoid	273	188	207	87	63	60	94	31	29	34
pgc.scz2	Schizophrenia	KDNCTX	Kidney_Cortex	78	103	92	59	60	51	94	34	17	43
GLGC_Mc_HDL	High-density Lipoprotein Cholesterol	SNTTRM	Small_Intestine_Terminal_Ileum	159	113	115	89	65	50	93	28	22	43
GLGC_Mc_LDL	Low-density Lipoprotein Cholesterol	SNTTRM	Small_Intestine_Terminal_Ileum	126	91	121	73	55	58	93	38	20	35
GLGC_Mc_TG	Triglycerids	UTERUS	Uterus	142	95	135	84	56	56	93	37	19	37
IBD.EUR.Inflammatory_Bowel_Disease	Inflammatory Bowel Disease	BRNHPP	Brain_Hippocampus	172	145	187	86	60	57	93	33	24	36
IBD.EUR.Inflammatory_Bowel_Disease	Inflammatory Bowel Disease	BRNSPC	Brain_Spinal_cord_cervical_c-1	121	124	175	63	59	55	93	34	21	38
SSGAC_Education_Years_Pooled	Education years (Discovery and replication cohorts, genders pooled)	HRTLV	Heart_Left_Ventricle	169	129	123	83	56	58	93	37	21	35
UKB_1180_Morning_or_evening_person_chronotype	Morning/evening person (chronotype)	TESTIS	Testis	170	122	114	81	57	53	93	36	17	40
UKB_20002_1261_self_reported_multiple_sclerosis	Non-cancer illness code, self-reported: multiple sclerosis	BRNCHA	Brain_Cerebellum	159	178	199	73	65	60	93	28	32	33
UKB_20002_1261_self_reported_multiple_sclerosis	Non-cancer illness code, self-reported: multiple sclerosis	MSCLSK	Muscle_Skeletal	172	206	238	72	67	55	93	26	29	38
UKB_20002_1313_self_reported_ankylosing_spondylitis	Non-cancer illness code, self-reported: ankylosing spondylitis	ADPSBQ	Adipose_Subcutaneous	180	222	224	74	65	67	93	28	39	26
UKB_20002_1473_self_reported_high_cholesterol	Non-cancer illness code, self-reported: high cholesterol	GEUVADIS	Geuvadis_LCL	121	95	125	73	57	61	93	36	25	32
UKB_20022_Birth_weight	Birth weight	ADPSBQ	Adipose_Subcutaneous	170	141	136	70	58	57	93	35	22	36
UKB_20127_Neuroticism_score	Neuroticism score	BRNCTXB	Brain_Frontal_Cortex_BA9	301	230	225	99	65	61	93	28	33	32
UKB_20127_Neuroticism_score	Neuroticism score	BRNHPP	Brain_Hippocampus	278	217	182	84	63	66	93	30	36	27
UKB_20127_Neuroticism_score	Neuroticism score	PNCREAS	Pancreas	269	204	192	87	67	58	93	26	32	35
UKB_2395_4_Hair_or_balding_pattern_Pattern_4	Hair/balding pattern: Pattern 4	ARTCRN	Artery_Coronary	245	179	203	84	61	62	93	32	30	31
UKB_2395_4_Hair_or_balding_pattern_Pattern_4	Hair/balding pattern: Pattern 4	BRNHPP	Brain_Hippocampus	247	227	187	87	64	60	93	29	31	33
GIANT_2015_BMI_EUR	Body Mass Index	ESPMCS	Esophagus_Mucosa	218	172	126	80	63	56	92	29	27	36
IBD.EUR.Crohns_Disease	Crohn's Disease	UTERUS	Uterus	136	105	144	63	54	62	92	38	24	30
IBD.EUR.Ulcerative_Colitis	Ulcerative Colitis	WHLBLD	Whole_Blood	151	138	159	66	61	54	92	31	23	38
SSGAC_Education_Years_Pooled	Education years (Discovery and replication cohorts, genders pooled)	BRNCTXB	Brain_Frontal_Cortex_BA9	146	107	97	80	57	49	92	35	14	43
SSGAC_Education_Years_Pooled	Education years (Discovery and replication cohorts, genders pooled)	SLVRYG	Minor_Salivary_Gland	135	103	106	76	56	49	92	36	13	43
TAGC_Asthma_EUR	Asthma	NERVET	Nerve_Tibial	190	167	213	71	61	59	92	31	28	33
UKB_20002_1261_self_reported_multiple_sclerosis	Non-cancer illness code, self-reported: multiple sclerosis	ESPMSL	Esophagus_Muscularis	163	241	257	77	76	55	92	16	39	37
UKB_20002_1261_self_reported_multiple_sclerosis	Non-cancer illness code, self-reported: multiple sclerosis	SPLEEN	Spleen	141	243	215	68	73	58	92	19	39	34
UKB_20022_Birth_weight	Birth weight	TESTIS	Testis	179	126	169	72	53	67	92	39	28	25
UKB_6152_9_diagnosed_by_doctor_Hayfever_allergic_rhinitis_or_eczema	Blood clot, DVT, bronchitis, emphysema, asthma, rhinitis, eczema, allergy diagnosed by doctor: Hayfever, allergic rhinitis or eczema	BRNAMY	Brain_Amygdala	138	91	85	77	50	57	92	42	15	35
GLGC_Mc_HDL	High-density Lipoprotein Cholesterol	BRNCTXA	Brain_Cortex	148	101	99	76	58	56	91	33	23	35
GLGC_Mc_LDL	Low-density Lipoprotein Cholesterol	BRNNCC	Brain_Nucleus_accumbens_basal_ganglia	142	103	97	76	54	58	91	37	21	33
IBD.EUR.Crohns_Disease	Crohn's Disease	BRNNCC	Brain_Nucleus_accumbens_basal_ganglia	165	135	167	68	55	60	91	36	24	31
UKB_20002_1261_self_reported_multiple_sclerosis	Non-cancer illness code, self-reported: multiple sclerosis	CLNSGM	Colon_Sigmoid	145	220	238	66	67	59	91	24	35	32
UKB_20002_1261_self_reported_multiple_sclerosis	Non-cancer illness code, self-reported: multiple sclerosis	PRSTTE	Prostate	138	208	218	65	66	57	91	25	32	34
UKB_20002_1261_self_reported_multiple_sclerosis	Non-cancer illness code, self-reported: multiple sclerosis	WHLBLD	Whole_Blood	161	208	220	70	68	59	91	23	36	32
UKB_20002_1313_self_reported_ankylosing_spondylitis	Non-cancer illness code, self-reported: ankylosing spondylitis	SKINS	Skin_Sun_Exposed_Lower_leg	182	202	206	81	65	62	91	26	36	29
UKB_20002_1453_self_reported_psoriasis	Non-cancer illness code, self-reported: psoriasis	BRNHPP	Brain_Hippocampus	163	227	172	76	74	59	91	17	42	32
UKB_2395_4_Hair_or_balding_pattern_Pattern_4	Hair/balding pattern: Pattern 4	SNTTRM	Small_Intestine_Terminal_Ileum	237	216	186	81	65	51	91	26	25	40
GIANT_2015_BMI_EUR	Body Mass Index	ADPSBQ	Adipose_Subcutaneous	269	200	126	96	67	57	90	23	34	33
GIANT_2015_BMI_EUR	Body Mass Index	BRNCHA	Brain_Cerebellum	267	197	184	84	60	61	90	30	31	29
GIANT_2015_BMI_EUR	Body Mass Index	ESPMSL	Esophagus_Muscularis	231	196	144	76	61	59	90	29	30	31
IBD.EUR.Crohns_Disease	Crohn's Disease	LCL	Cells_EBV-transformed_lymphocytes	147	112	139	70	54	53	90	36	17	37
IBD.EUR.Ulcerative_Colitis	Ulcerative Colitis	BREAST	Breast_Mammary_Tissue	137	145	191	72	59	59	90	31	28	31
TAGC_Asthma_EUR	Asthma	THYROID	Thyroid	175	166	225	73	54	64	90	36	28	26
UKB_20002_1261_self_reported_multiple_sclerosis	Non-cancer illness code, self-reported: multiple sclerosis	ESPGEJ	Esophagus_Gastroesophageal_Junction	150	209	236	70	69	59	90	21	38	31
UKB_20002_1313_self_reported_ankylosing_spondylitis	Non-cancer illness code, self-reported: ankylosing spondylitis	NERVET	Nerve_Tibial	172	207	242	79	58	71	90	32	39	19
UKB_20016_Fluid_intelligence_score	Fluid intelligence score	LUNG	Lung	171	149	146	68	67	46	90	23	23	44
UKB_20016_Fluid_intelligence_score	Fluid intelligence score	MSCLSK	Muscle_Skeletal	188	140	145	74	54	64	90	36	28	26
UKB_20022_Birth_weight	Birth weight	NERVET	Nerve_Tibial	172	138	133	78	57	55	90	33	22	35
UKB_6152_8_diagnosed_by_doctor_Asthma	Blood clot, DVT, bronchitis, emphysema, asthma, rhinitis, eczema, allergy diagnosed by doctor: Asthma	KDNCTX	Kidney_Cortex	69	97	137	53	55	53	90	35	18	37
GIANT_HIP_Combined_EUR	Hip Circumference	NERVET	Nerve_Tibial	248	198	143	78	64	51	89	25	26	38
GIANT_HIP_Combined_EUR	Hip Circumference	TESTIS	Testis	238	195	208	67	59	60	89	30	30	29
GLGC_Mc_LDL	Low-density Lipoprotein Cholesterol	BRNCHB	Brain_Cerebellar_Hemisphere	174	122	137	89	54	64	89	35	29	25
GLGC_Mc_LDL	Low-density Lipoprotein Cholesterol	SLVRYG	Minor_Salivary_Gland	96	81	85	59	53	53	89	36	17	36
GLGC_Mc_LDL	Low-density Lipoprotein Cholesterol	UTERUS	Uterus	103	87	100	63	50	56	89	39	17	33
IBD.EUR.Crohns_Disease	Crohn's Disease	BRNHPT	Brain_Hypothalamus	156	118	123	71	61	57	89	28	29	32
UKB_1180_Morning_or_evening_person_chronotype	Morning/evening person (chronotype)	NERVET	Nerve_Tibial	170	125	91	81	56	46	89	33	13	43
UKB_20002_1261_self_reported_multiple_sclerosis	Non-cancer illness code, self-reported: multiple sclerosis	ADRNLG	Adrenal_Gland	140	214	250	65	59	62	89	30	32	27
UKB_20002_1261_self_reported_multiple_sclerosis	Non-cancer illness code, self-reported: multiple sclerosis	ARTAORT	Artery_Aorta	162	232	216	78	68	54	89	21	33	35
UKB_20002_1473_self_reported_high_cholesterol	Non-cancer illness code, self-reported: high cholesterol	ADRNLG	Adrenal_Gland	163	127	137	87	53	60	89	36	24	29
UKB_20002_1473_self_reported_high_cholesterol	Non-cancer illness code, self-reported: high cholesterol	ARTCRN	Artery_Coronary	132	114	103	78	55	54	89	34	20	35
UKB_20002_1473_self_reported_high_cholesterol	Non-cancer illness code, self-reported: high cholesterol	SNTTRM	Small_Intestine_Terminal_Ileum	135	104	100	72	55	56	89	34	22	33
UKB_20016_Fluid_intelligence_score	Fluid intelligence score	ESPMSL	Esophagus_Muscularis	190	157	143	71	63	58	89	26	32	31
UKB_20127_Neuroticism_score	Neuroticism score	BRNPTM	Brain_Putamen_basal_ganglia	303	215	207	99	66	59	89	23	36	30
UKB_20127_Neuroticism_score	Neuroticism score	STMACH	Stomach	266	206	195	91	62	57	89	27	30	32
UKB_2395_4_Hair_or_balding_pattern_Pattern_4	Hair/balding pattern: Pattern 4	LCL	Cells_EBV-transformed_lymphocytes	243	198	181	80	63	52	89	26	26	37
GIANT_2015_BMI_EUR	Body Mass Index	SKINNS	Skin_Not_Sun_Exposed_Suprapubic	235	179	148	81	63	62	88	25	37	26
GLGC_Mc_LDL	Low-density Lipoprotein Cholesterol	BRNCTXA	Brain_Cortex	158	96	114	77	53	53	88	35	18	35
GLGC_Mc_TG	Triglycerids	BRNNCC	Brain_Nucleus_accumbens_basal_ganglia	158	122	128	85	60	49	88	28	21	39
IBD.EUR.Crohns_Disease	Crohn's Disease	BRNCTXB	Brain_Frontal_Cortex_BA9	121	125	129	57	58	56	88	30	26	32
IMMUNOBASE_Multiple_sclerosis_hg19	Multiple Sclerosis	BRNAMY	Brain_Amygdala	162	168	214	76	59	58	88	29	29	30
UKB_20002_1261_self_reported_multiple_sclerosis	Non-cancer illness code, self-reported: multiple sclerosis	FIBRBLS	Cells_Cultured_fibroblasts	131	155	138	64	61	53	88	27	26	35
UKB_20002_1313_self_reported_ankylosing_spondylitis	Non-cancer illness code, self-reported: ankylosing spondylitis	LUNG	Lung	172	222	231	68	67	59	88	21	38	29
UKB_20127_Neuroticism_score	Neuroticism score	BRNACC	Brain_Anterior_cingulate_cortex_BA24	274	211	217	90	58	66	88	30	36	22
UKB_20127_Neuroticism_score	Neuroticism score	HRTLV	Heart_Left_Ventricle	241	201	149	85	67	53	88	21	32	35
UKB_20127_Neuroticism_score	Neuroticism score	PRSTTE	Prostate	247	218	201	79	64	56	88	24	32	32
GLGC_Mc_TG	Triglycerids	BRNACC	Brain_Anterior_cingulate_cortex_BA24	105	113	109	62	57	47	87	30	17	40
IBD.EUR.Ulcerative_Colitis	Ulcerative Colitis	ARTTBL	Artery_Tibial	141	173	175	68	61	51	87	26	25	36
IBD.EUR.Ulcerative_Colitis	Ulcerative Colitis	CLNSGM	Colon_Sigmoid	127	141	201	61	61	51	87	26	25	36
IBD.EUR.Ulcerative_Colitis	Ulcerative Colitis	SKINNS	Skin_Not_Sun_Exposed_Suprapubic	146	160	217	70	60	59	87	27	32	28
SSGAC_Education_Years_Pooled	Education years (Discovery and replication cohorts, genders pooled)	OVARY	Ovary	119	104	106	68	57	53	87	30	23	34
UKB_20002_1111_self_reported_asthma	Non-cancer illness code, self-reported: asthma	KDNCTX	Kidney_Cortex	69	96	133	53	54	51	87	33	18	36
UKB_20002_1261_self_reported_multiple_sclerosis	Non-cancer illness code, self-reported: multiple sclerosis	HRTAA	Heart_Atrial_Appendage	143	231	238	65	64	59	87	23	36	28
UKB_20002_1261_self_reported_multiple_sclerosis	Non-cancer illness code, self-reported: multiple sclerosis	STMACH	Stomach	125	213	205	63	66	56	87	21	35	31
UKB_20002_1464_self_reported_rheumatoid_arthritis	Non-cancer illness code, self-reported: rheumatoid arthritis	ADPSBQ	Adipose_Subcutaneous	122	186	172	64	66	52	87	21	31	35
UKB_20002_1473_self_reported_high_cholesterol	Non-cancer illness code, self-reported: high cholesterol	SLVRYG	Minor_Salivary_Gland	120	118	81	68	60	48	87	27	21	39
UKB_20016_Fluid_intelligence_score	Fluid intelligence score	ESPMCS	Esophagus_Mucosa	163	132	133	71	51	63	87	36	27	24
UKB_2395_4_Hair_or_balding_pattern_Pattern_4	Hair/balding pattern: Pattern 4	BRNSPC	Brain_Spinal_cord_cervical_c-1	188	173	181	77	55	58	87	32	26	29
UKB_2395_4_Hair_or_balding_pattern_Pattern_4	Hair/balding pattern: Pattern 4	SLVRYG	Minor_Salivary_Gland	208	187	174	75	62	49	87	25	24	38
UKB_2395_4_Hair_or_balding_pattern_Pattern_4	Hair/balding pattern: Pattern 4	UTERUS	Uterus	187	161	183	78	58	52	87	29	23	35
GIANT_2015_BMI_EUR	Body Mass Index	FIBRBLS	Cells_Cultured_fibroblasts	214	183	135	70	63	54	86	23	31	32
GIANT_2015_BMI_EUR	Body Mass Index	MSCLSK	Muscle_Skeletal	215	183	118	80	65	45	86	21	24	41
GIANT_2015_BMI_EUR	Body Mass Index	PNCREAS	Pancreas	184	131	146	70	58	55	86	28	27	31
GLGC_Mc_HDL	High-density Lipoprotein Cholesterol	BRNCTXB	Brain_Frontal_Cortex_BA9	130	90	99	69	45	55	86	41	14	31
GLGC_Mc_LDL	Low-density Lipoprotein Cholesterol	LCL	Cells_EBV-transformed_lymphocytes	126	101	80	64	56	50	86	30	20	36
GLGC_Mc_TG	Triglycerids	BRNSPC	Brain_Spinal_cord_cervical_c-1	94	102	87	54	54	43	86	32	11	43
GLGC_Mc_TG	Triglycerids	LCL	Cells_EBV-transformed_lymphocytes	151	108	110	76	52	52	86	34	18	34
IBD.EUR.Crohns_Disease	Crohn's Disease	SLVRYG	Minor_Salivary_Gland	150	110	163	69	52	58	86	34	24	28
IBD.EUR.Inflammatory_Bowel_Disease	Inflammatory Bowel Disease	BRNSNG	Brain_Substantia_nigra	112	109	169	67	55	54	86	31	23	32
IBD.EUR.Ulcerative_Colitis	Ulcerative Colitis	ESPGEJ	Esophagus_Gastroesophageal_Junction	121	132	165	61	54	50	86	32	18	36
IMMUNOBASE_Multiple_sclerosis_hg19	Multiple Sclerosis	KDNCTX	Kidney_Cortex	102	152	190	52	55	59	86	31	28	27
UKB_1180_Morning_or_evening_person_chronotype	Morning/evening person (chronotype)	ADPSBQ	Adipose_Subcutaneous	159	123	85	77	61	45	86	25	20	41
UKB_20002_1261_self_reported_multiple_sclerosis	Non-cancer illness code, self-reported: multiple sclerosis	HRTLV	Heart_Left_Ventricle	147	215	215	64	63	54	86	23	31	32
UKB_20002_1453_self_reported_psoriasis	Non-cancer illness code, self-reported: psoriasis	SLVRYG	Minor_Salivary_Gland	204	247	205	88	64	60	86	22	38	26
UKB_20002_1464_self_reported_rheumatoid_arthritis	Non-cancer illness code, self-reported: rheumatoid arthritis	LUNG	Lung	122	179	182	59	60	53	86	26	27	33
UKB_2395_4_Hair_or_balding_pattern_Pattern_4	Hair/balding pattern: Pattern 4	BRNACC	Brain_Anterior_cingulate_cortex_BA24	262	200	209	95	50	62	86	36	26	24
GIANT_2015_BMI_EUR	Body Mass Index	ADPVSC	Adipose_Visceral_Omentum	205	152	125	78	61	55	85	24	31	30
GIANT_2015_BMI_EUR	Body Mass Index	BREAST	Breast_Mammary_Tissue	225	172	131	70	63	58	85	22	36	27
GLGC_Mc_HDL	High-density Lipoprotein Cholesterol	SLVRYG	Minor_Salivary_Gland	97	78	85	63	49	49	85	36	13	36
IBD.EUR.Ulcerative_Colitis	Ulcerative Colitis	ADPVSC	Adipose_Visceral_Omentum	126	162	179	60	57	53	85	28	25	32
SSGAC_Education_Years_Pooled	Education years (Discovery and replication cohorts, genders pooled)	BRNACC	Brain_Anterior_cingulate_cortex_BA24	135	89	106	77	43	55	85	42	13	30
UKB_1180_Morning_or_evening_person_chronotype	Morning/evening person (chronotype)	THYROID	Thyroid	189	128	80	86	54	47	85	31	16	38
UKB_20002_1222_self_reported_type_1_diabetes	Non-cancer illness code, self-reported: type 1 diabetes	SKINS	Skin_Sun_Exposed_Lower_leg	125	177	204	55	61	55	85	24	31	30
UKB_20002_1225_self_reported_hyperthyroidism_or_thyrotoxicosis	Non-cancer illness code, self-reported: hyperthyroidism/thyrotoxicosis	BRNSNG	Brain_Substantia_nigra	117	165	142	63	59	57	85	26	31	28
UKB_20002_1261_self_reported_multiple_sclerosis	Non-cancer illness code, self-reported: multiple sclerosis	VAGINA	Vagina	117	199	233	52	64	53	85	21	32	32
UKB_20002_1313_self_reported_ankylosing_spondylitis	Non-cancer illness code, self-reported: ankylosing spondylitis	BREAST	Breast_Mammary_Tissue	135	183	177	59	57	59	85	28	31	26
UKB_20002_1453_self_reported_psoriasis	Non-cancer illness code, self-reported: psoriasis	BRNSNG	Brain_Substantia_nigra	127	196	153	64	60	56	85	25	31	29
UKB_20002_1464_self_reported_rheumatoid_arthritis	Non-cancer illness code, self-reported: rheumatoid arthritis	THYROID	Thyroid	128	182	155	61	62	54	85	23	31	31
UKB_20016_Fluid_intelligence_score	Fluid intelligence score	ADPSBQ	Adipose_Subcutaneous	194	145	127	81	59	54	85	26	28	31
UKB_20016_Fluid_intelligence_score	Fluid intelligence score	ADPVSC	Adipose_Visceral_Omentum	181	134	131	80	56	53	85	29	24	32
UKB_20016_Fluid_intelligence_score	Fluid intelligence score	SKINNS	Skin_Not_Sun_Exposed_Suprapubic	188	143	143	82	58	61	85	27	34	24
SSGAC_Education_Years_Pooled	Education years (Discovery and replication cohorts, genders pooled)	BRNPTM	Brain_Putamen_basal_ganglia	127	100	97	68	54	45	84	30	15	39
TAGC_Asthma_EUR	Asthma	ADPSBQ	Adipose_Subcutaneous	179	146	204	71	54	59	84	30	29	25
UKB_20002_1222_self_reported_type_1_diabetes	Non-cancer illness code, self-reported: type 1 diabetes	NERVET	Nerve_Tibial	125	136	219	57	55	64	84	29	35	20
UKB_20002_1225_self_reported_hyperthyroidism_or_thyrotoxicosis	Non-cancer illness code, self-reported: hyperthyroidism/thyrotoxicosis	KDNCTX	Kidney_Cortex	81	119	153	47	51	54	84	33	21	30
UKB_20002_1226_self_reported_hypothyroidism_or_myxoedema	Non-cancer illness code, self-reported: hypothyroidism/myxoedema	KDNCTX	Kidney_Cortex	100	112	132	64	55	51	84	29	22	33
UKB_20002_1261_self_reported_multiple_sclerosis	Non-cancer illness code, self-reported: multiple sclerosis	SNTTRM	Small_Intestine_Terminal_Ileum	123	185	209	62	58	56	84	26	30	28
UKB_20002_1313_self_reported_ankylosing_spondylitis	Non-cancer illness code, self-reported: ankylosing spondylitis	SKINNS	Skin_Not_Sun_Exposed_Suprapubic	160	195	187	71	61	53	84	23	30	31
UKB_20002_1313_self_reported_ankylosing_spondylitis	Non-cancer illness code, self-reported: ankylosing spondylitis	SPLEEN	Spleen	157	202	192	75	63	54	84	21	33	30
UKB_20002_1473_self_reported_high_cholesterol	Non-cancer illness code, self-reported: high cholesterol	BRNCDT	Brain_Caudate_basal_ganglia	147	83	91	76	44	56	84	40	16	28
UKB_20127_Neuroticism_score	Neuroticism score	SNTTRM	Small_Intestine_Terminal_Ileum	233	202	162	83	64	45	84	20	25	39
GLGC_Mc_TG	Triglycerids	SLVRYG	Minor_Salivary_Gland	116	91	95	69	54	43	83	29	14	40
IBD.EUR.Crohns_Disease	Crohn's Disease	BRNCDT	Brain_Caudate_basal_ganglia	170	107	138	71	52	55	83	31	24	28
IBD.EUR.Ulcerative_Colitis	Ulcerative Colitis	ARTAORT	Artery_Aorta	131	149	157	62	59	50	83	24	26	33
TAGC_Asthma_EUR	Asthma	ESPMCS	Esophagus_Mucosa	146	165	179	69	63	47	83	20	27	36
TAGC_Asthma_EUR	Asthma	LUNG	Lung	157	149	180	66	56	48	83	27	21	35
TAGC_Asthma_EUR	Asthma	SKINNS	Skin_Not_Sun_Exposed_Suprapubic	165	183	190	61	64	52	83	19	33	31
UKB_20002_1313_self_reported_ankylosing_spondylitis	Non-cancer illness code, self-reported: ankylosing spondylitis	ADPVSC	Adipose_Visceral_Omentum	142	201	214	58	57	58	83	26	32	25
UKB_20002_1313_self_reported_ankylosing_spondylitis	Non-cancer illness code, self-reported: ankylosing spondylitis	WHLBLD	Whole_Blood	164	248	203	62	62	51	83	21	30	32
UKB_20016_Fluid_intelligence_score	Fluid intelligence score	CLNSGM	Colon_Sigmoid	162	110	144	60	50	54	83	33	21	29
UKB_20016_Fluid_intelligence_score	Fluid intelligence score	FIBRBLS	Cells_Cultured_fibroblasts	186	149	110	76	60	47	83	23	24	36
UKB_2395_4_Hair_or_balding_pattern_Pattern_4	Hair/balding pattern: Pattern 4	VAGINA	Vagina	188	176	173	64	61	47	83	22	25	36
GIANT_2015_BMI_EUR	Body Mass Index	BRNCHB	Brain_Cerebellar_Hemisphere	251	187	185	76	56	59	82	26	33	23
GIANT_2015_BMI_EUR	Body Mass Index	WHLBLD	Whole_Blood	216	146	144	73	53	54	82	29	25	28
GLGC_Mc_LDL	Low-density Lipoprotein Cholesterol	BRNPTM	Brain_Putamen_basal_ganglia	142	76	94	83	45	55	82	37	18	27
UKB_20002_1473_self_reported_high_cholesterol	Non-cancer illness code, self-reported: high cholesterol	BRNNCC	Brain_Nucleus_accumbens_basal_ganglia	137	109	98	70	50	52	82	32	20	30
GIANT_2015_BMI_EUR	Body Mass Index	SPLEEN	Spleen	183	152	126	72	60	51	81	21	30	30
GLGC_Mc_LDL	Low-density Lipoprotein Cholesterol	OVARY	Ovary	111	111	109	63	51	49	81	30	19	32
IBD.EUR.Ulcerative_Colitis	Ulcerative Colitis	GEUVADIS	Geuvadis_LCL	119	117	157	63	55	54	81	26	28	27
SSGAC_Education_Years_Pooled	Education years (Discovery and replication cohorts, genders pooled)	ADRNLG	Adrenal_Gland	165	95	124	88	51	51	81	30	21	30
TAGC_Asthma_EUR	Asthma	BREAST	Breast_Mammary_Tissue	159	125	190	66	51	55	81	30	25	26
TAGC_Asthma_EUR	Asthma	ESPMSL	Esophagus_Muscularis	141	128	185	61	53	52	81	28	24	29
UKB_1180_Morning_or_evening_person_chronotype	Morning/evening person (chronotype)	MSCLSK	Muscle_Skeletal	141	136	77	64	50	45	81	31	14	36
UKB_20002_1261_self_reported_multiple_sclerosis	Non-cancer illness code, self-reported: multiple sclerosis	BRNCHB	Brain_Cerebellar_Hemisphere	133	179	212	68	57	56	81	24	32	25
UKB_20002_1261_self_reported_multiple_sclerosis	Non-cancer illness code, self-reported: multiple sclerosis	PTTARY	Pituitary	138	188	209	63	58	55	81	23	32	26
UKB_20002_1453_self_reported_psoriasis	Non-cancer illness code, self-reported: psoriasis	KDNCTX	Kidney_Cortex	80	103	144	46	47	56	81	34	22	25
UKB_20002_1464_self_reported_rheumatoid_arthritis	Non-cancer illness code, self-reported: rheumatoid arthritis	SKINS	Skin_Sun_Exposed_Lower_leg	124	188	197	65	58	52	81	23	29	29
UKB_20127_Neuroticism_score	Neuroticism score	ADRNLG	Adrenal_Gland	208	153	164	73	54	52	81	27	25	29
UKB_2395_4_Hair_or_balding_pattern_Pattern_4	Hair/balding pattern: Pattern 4	BRNSNG	Brain_Substantia_nigra	186	181	142	74	57	48	81	24	24	33
UKB_2395_4_Hair_or_balding_pattern_Pattern_4	Hair/balding pattern: Pattern 4	LIVER	Liver	220	152	138	83	46	55	81	35	20	26
GLGC_Mc_HDL	High-density Lipoprotein Cholesterol	BRNNCC	Brain_Nucleus_accumbens_basal_ganglia	153	105	87	80	51	48	80	29	19	32
IBD.EUR.Crohns_Disease	Crohn's Disease	VAGINA	Vagina	129	90	107	69	47	51	80	33	18	29
IBD.EUR.Ulcerative_Colitis	Ulcerative Colitis	ADRNLG	Adrenal_Gland	90	122	172	49	51	48	80	29	19	32
IBD.EUR.Ulcerative_Colitis	Ulcerative Colitis	MSCLSK	Muscle_Skeletal	139	133	157	61	59	44	80	21	23	36
UKB_20002_1261_self_reported_multiple_sclerosis	Non-cancer illness code, self-reported: multiple sclerosis	PNCREAS	Pancreas	132	196	218	64	63	51	80	17	34	29
UKB_20002_1313_self_reported_ankylosing_spondylitis	Non-cancer illness code, self-reported: ankylosing spondylitis	MSCLSK	Muscle_Skeletal	130	180	169	55	59	51	80	21	30	29
UKB_20002_1464_self_reported_rheumatoid_arthritis	Non-cancer illness code, self-reported: rheumatoid arthritis	ARTTBL	Artery_Tibial	94	177	152	51	56	50	80	24	26	30
UKB_20016_Fluid_intelligence_score	Fluid intelligence score	ARTAORT	Artery_Aorta	160	133	115	59	55	49	80	25	24	31
UKB_20016_Fluid_intelligence_score	Fluid intelligence score	ESPGEJ	Esophagus_Gastroesophageal_Junction	146	109	129	58	49	53	80	31	22	27
UKB_20022_Birth_weight	Birth weight	ESPMSL	Esophagus_Muscularis	163	119	123	64	54	47	80	26	21	33
UKB_20127_Neuroticism_score	Neuroticism score	LIVER	Liver	205	151	108	70	52	51	80	28	23	29
GIANT_2015_BMI_EUR	Body Mass Index	ARTAORT	Artery_Aorta	188	152	111	63	57	47	79	22	25	32
GIANT_2015_BMI_EUR	Body Mass Index	CLNSGM	Colon_Sigmoid	209	125	139	72	52	53	79	27	26	26
GLGC_Mc_LDL	Low-density Lipoprotein Cholesterol	BRNSPC	Brain_Spinal_cord_cervical_c-1	86	66	77	52	45	50	79	34	16	29
SSGAC_Education_Years_Pooled	Education years (Discovery and replication cohorts, genders pooled)	UTERUS	Uterus	114	63	81	69	46	46	79	33	13	33
TAGC_Asthma_EUR	Asthma	GEUVADIS	Geuvadis_LCL	132	105	129	73	58	40	79	21	19	39
UKB_20002_1313_self_reported_ankylosing_spondylitis	Non-cancer illness code, self-reported: ankylosing spondylitis	ADRNLG	Adrenal_Gland	114	167	172	56	55	56	79	24	32	23
UKB_20002_1313_self_reported_ankylosing_spondylitis	Non-cancer illness code, self-reported: ankylosing spondylitis	GEUVADIS	Geuvadis_LCL	164	163	181	59	57	52	79	22	30	27
UKB_20002_1453_self_reported_psoriasis	Non-cancer illness code, self-reported: psoriasis	BRNAMY	Brain_Amygdala	138	158	145	69	53	54	79	26	28	25
UKB_20002_1473_self_reported_high_cholesterol	Non-cancer illness code, self-reported: high cholesterol	UTERUS	Uterus	110	90	92	66	47	48	79	32	16	31
UKB_20016_Fluid_intelligence_score	Fluid intelligence score	SPLEEN	Spleen	142	118	115	60	55	46	79	24	22	33
GIANT_2015_BMI_EUR	Body Mass Index	STMACH	Stomach	201	134	125	74	57	46	78	21	25	32
GLGC_Mc_LDL	Low-density Lipoprotein Cholesterol	BRNACC	Brain_Anterior_cingulate_cortex_BA24	87	75	72	53	46	44	78	32	12	34
IBD.EUR.Ulcerative_Colitis	Ulcerative Colitis	BRNCHA	Brain_Cerebellum	105	123	128	60	55	48	78	23	25	30
TAGC_Asthma_EUR	Asthma	ARTAORT	Artery_Aorta	132	132	135	58	53	45	78	25	20	33
UKB_1180_Morning_or_evening_person_chronotype	Morning/evening person (chronotype)	ARTTBL	Artery_Tibial	146	104	69	76	47	42	78	31	11	36
UKB_20002_1222_self_reported_type_1_diabetes	Non-cancer illness code, self-reported: type 1 diabetes	LUNG	Lung	111	157	174	51	55	52	78	23	29	26
UKB_20002_1222_self_reported_type_1_diabetes	Non-cancer illness code, self-reported: type 1 diabetes	TESTIS	Testis	125	127	191	55	49	59	78	29	30	19
UKB_20002_1261_self_reported_multiple_sclerosis	Non-cancer illness code, self-reported: multiple sclerosis	BRNCDT	Brain_Caudate_basal_ganglia	139	161	185	63	53	51	78	25	26	27
UKB_20002_1261_self_reported_multiple_sclerosis	Non-cancer illness code, self-reported: multiple sclerosis	OVARY	Ovary	123	190	213	55	59	52	78	19	33	26
UKB_20002_1261_self_reported_multiple_sclerosis	Non-cancer illness code, self-reported: multiple sclerosis	SLVRYG	Minor_Salivary_Gland	134	177	212	66	58	50	78	20	30	28
UKB_20002_1313_self_reported_ankylosing_spondylitis	Non-cancer illness code, self-reported: ankylosing spondylitis	ARTTBL	Artery_Tibial	147	193	188	64	57	48	78	21	27	30
UKB_20002_1313_self_reported_ankylosing_spondylitis	Non-cancer illness code, self-reported: ankylosing spondylitis	ESPMSL	Esophagus_Muscularis	152	202	193	71	63	49	78	15	34	29
UKB_20002_1464_self_reported_rheumatoid_arthritis	Non-cancer illness code, self-reported: rheumatoid arthritis	SKINNS	Skin_Not_Sun_Exposed_Suprapubic	106	174	161	57	58	48	78	20	28	30
UKB_20002_1464_self_reported_rheumatoid_arthritis	Non-cancer illness code, self-reported: rheumatoid arthritis	TESTIS	Testis	138	150	165	60	52	55	78	26	29	23
UKB_20002_1473_self_reported_high_cholesterol	Non-cancer illness code, self-reported: high cholesterol	VAGINA	Vagina	107	102	85	62	52	48	78	26	22	30
UKB_20127_Neuroticism_score	Neuroticism score	BRNSPC	Brain_Spinal_cord_cervical_c-1	188	150	159	66	49	52	78	29	23	26
GIANT_2015_BMI_EUR	Body Mass Index	ESPGEJ	Esophagus_Gastroesophageal_Junction	205	147	135	69	50	52	77	27	25	25
GIANT_2015_BMI_EUR	Body Mass Index	PRSTTE	Prostate	183	123	119	67	57	45	77	20	25	32
GIANT_HIP_Combined_EUR	Hip Circumference	ARTTBL	Artery_Tibial	200	172	94	67	58	40	77	19	21	37
GLGC_Mc_HDL	High-density Lipoprotein Cholesterol	UTERUS	Uterus	90	55	100	64	37	55	77	40	15	22
GLGC_Mc_LDL	Low-density Lipoprotein Cholesterol	BRNHPP	Brain_Hippocampus	91	74	73	59	50	41	77	27	14	36
IBD.EUR.Crohns_Disease	Crohn's Disease	BRNACC	Brain_Anterior_cingulate_cortex_BA24	125	78	118	62	49	49	77	28	21	28
IBD.EUR.Inflammatory_Bowel_Disease	Inflammatory Bowel Disease	BRNAMY	Brain_Amygdala	125	109	159	63	49	48	77	28	20	29
IBD.EUR.Ulcerative_Colitis	Ulcerative Colitis	HRTAA	Heart_Atrial_Appendage	110	128	159	54	54	46	77	23	23	31
UKB_20002_1222_self_reported_type_1_diabetes	Non-cancer illness code, self-reported: type 1 diabetes	THYROID	Thyroid	147	140	194	66	50	59	77	27	32	18
UKB_20002_1261_self_reported_multiple_sclerosis	Non-cancer illness code, self-reported: multiple sclerosis	LCL	Cells_EBV-transformed_lymphocytes	132	192	198	58	57	52	77	20	32	25
UKB_20002_1313_self_reported_ankylosing_spondylitis	Non-cancer illness code, self-reported: ankylosing spondylitis	CLNSGM	Colon_Sigmoid	121	170	172	57	57	54	77	20	34	23
[truncated: 3,701 more rows]
